# Supplementary material for: Identification of a prognostic risk-scoring model and risk signatures based on glycosylation-associated cluster in breast cancer
Source: Front Genet. 2022 Oct 20;13:960567. doi: 10.3389/fgene.2022.960567 (PMC9630632; doi:10.3389/fgene.2022.960567)
Supplement: Supplementary file 4 [file Table1.XLSX]

## Sheet: Glycosylation-related_genes
Gene Symbol	Description
GALNT1	N-acetylgalactosaminyltransferases
GALNT10	N-acetylgalactosaminyltransferases
GALNT11	N-acetylgalactosaminyltransferases
GALNT12	N-acetylgalactosaminyltransferases
GALNT14	N-acetylgalactosaminyltransferases
GALNT2	N-acetylgalactosaminyltransferases
GALNT3	N-acetylgalactosaminyltransferases
GALNT6	N-acetylgalactosaminyltransferases
GALNT7	N-acetylgalactosaminyltransferases
GALNT8	N-acetylgalactosaminyltransferases
B3GNT2	N-acetylglucosaminyltransferases
B3GNT3	N-acetylglucosaminyltransferases
B3GNT4	N-acetylglucosaminyltransferases
GCNT1	N-acetylglucosaminyltransferases
GCNT2	N-acetylglucosaminyltransferases
GCNT3	N-acetylglucosaminyltransferases
GCNT4	N-acetylglucosaminyltransferases
MGAT1	N-acetylglucosaminyltransferases
MGAT2	N-acetylglucosaminyltransferases
MGAT3	N-acetylglucosaminyltransferases
MGAT4A	N-acetylglucosaminyltransferases
MGAT4B	N-acetylglucosaminyltransferases
MGAT4C	N-acetylglucosaminyltransferases
MGAT5	N-acetylglucosaminyltransferases
OGT	N-acetylglucosaminyltransferases
POMGNT1	N-acetylglucosaminyltransferases
B4GALT1	Galactosyltransferases
B4GALT2	Galactosyltransferases
B4GALT3	Galactosyltransferases
B4GALT4	Galactosyltransferases
B4GALT5	Galactosyltransferases
B4GALT6	Galactosyltransferases
C1GALT1	Galactosyltransferases
B3GALT1	Galactosyltransferases
B3GALT2	Galactosyltransferases
B3GALT5	Galactosyltransferases
UGGT1	Glucosyltransferases
UGGT2	Glucosyltransferases
EDEM1	Mannosidases
EDEM2	Mannosidases
EDEM3	Mannosidases
MAN1A1	Mannosidases
MAN1A2	Mannosidases
MAN1B1	Mannosidases
MAN1C1	Mannosidases
MAN2A1	Mannosidases
MAN2A2	Mannosidases
MAN2B1	Mannosidases
MANBA	Mannosidases
POMT1	Mannosyltransferases
POMT2	Mannosyltransferases
GANAB	Galactosidases, glucosidases, hexosaminidases
GLB1	Galactosidases, glucosidases, hexosaminidases
HEXA	Galactosidases, glucosidases, hexosaminidases
HEXB	Galactosidases, glucosidases, hexosaminidases
MOGS	Galactosidases, glucosidases, hexosaminidases
PRKCSH	Galactosidases, glucosidases, hexosaminidases
UGGT1	fucosidases, fucosyltransferases
UGGT2	fucosidases, fucosyltransferases
FUCA1	Sialidases Sialyltransferases
POFUT1	Sialidases Sialyltransferases
POFUT2	Sialidases Sialyltransferases
FUT1	Sialidases Sialyltransferases
FUT2	Sialidases Sialyltransferases
FUT3	Sialidases Sialyltransferases
FUT4	Sialidases Sialyltransferases
FUT5	Sialidases Sialyltransferases
FUT6	Sialidases Sialyltransferases
FUT7	Sialidases Sialyltransferases
FUT8	Sialidases Sialyltransferases
FUT9	Sialidases Sialyltransferases
NEU1	Sialidases
NEU2	Sialidases
NEU3	Sialidases
ST3GAL1	Sialyltransferases
ST3GAL2	Sialyltransferases
ST3GAL5	Sialyltransferases
ST3GAL6	Sialyltransferases
ST6GAL1	Sialyltransferases
ST6GALNAC2	Sialyltransferases
ST6GALNAC5	Sialyltransferases
ST8SIA2	Sialyltransferases
ST8SIA3	Sialyltransferases
ST8SIA4	Sialyltransferases
GNPTAB	Components of mannose-6-phosphate synthesis and catabolism
NAGPA	Components of mannose-7-phosphate synthesis and catabolism
EXT1	Genes involved in polymerization, depolymerization, and modification of heparan sulfate chains
EXT2	Genes involved in polymerization, depolymerization, and modification of heparan sulfate chains
HPSE	Genes involved in polymerization, depolymerization, and modification of heparan sulfate chains
NDST1	Genes involved in polymerization, depolymerization, and modification of heparan sulfate chains
AGA	Other genes affecting biosynthesis, cleavage, or attachment of glycosylation products
C1GALT1C1	Other genes affecting biosynthesis, cleavage, or attachment of glycosylation products
MGEA5	Other genes affecting biosynthesis, cleavage, or attachment of glycosylation products
PIGA	Other genes affecting biosynthesis, cleavage, or attachment of glycosylation products
GPAA1	Other genes affecting biosynthesis, cleavage, or attachment of glycosylation products
GOLM1	Genes affecting trafficking of glycoproteins from ER and Golgi apparatus, and/or Golgi architecture and functioning
GOLPH3	Genes affecting trafficking of glycoproteins from ER and Golgi apparatus, and/or Golgi architecture and functioning
COPA	Genes affecting trafficking of glycoproteins from ER and Golgi apparatus, and/or Golgi architecture and functioning
KDELR1	Genes affecting trafficking of glycoproteins from ER and Golgi apparatus, and/or Golgi architecture and functioning
KDELR2	Genes affecting trafficking of glycoproteins from ER and Golgi apparatus, and/or Golgi architecture and functioning
KDELR3	Genes affecting trafficking of glycoproteins from ER and Golgi apparatus, and/or Golgi architecture and functioning
MUC1	Mucin superfamily members Syndecans
MUC2	Mucin superfamily members Syndecans
MUC4	Mucin superfamily members Syndecans
MUC16	Mucin superfamily members Syndecans
SDC1	Syndecans
SDC4	Syndecans
GPC1	Glypicans
GPC3	Glypicans
SIGLEC1	Siglecs
SIGLEC5	Siglecs
SIGLEC6	Siglecs
SIGLEC7	Siglecs
SIGLEC8	Siglecs
SIGLEC9	Siglecs
SIGLEC15	Siglecs
SELE	Selectins
SELL	Selectins
SELP	Selectins
SELPLG	Selectin ligand carriers Galectins
GLG1	Selectin ligand carriers Galectins
PODXL	Selectin ligand carriers Galectins
LGALS1	Galectins
LGALS3	Galectins
CDH1	Cadherins
CDH2	Cadherins
MMP2	Matrix metalloproteinases
MMP9	Matrix metalloproteinases
MMP14	Matrix metalloproteinases
HMMR	Additional genes encoding glycosylation targets, components interacting with glycosylation, and components of cancer pathways that regulate or to are affected by glycosylation
NRP1	Additional genes encoding glycosylation targets, components interacting with glycosylation, and components of cancer pathways that regulate or to are affected by glycosylation
ICAM1	Additional genes encoding glycosylation targets, components interacting with glycosylation, and components of cancer pathways that regulate or to are affected by glycosylation
VIM	Additional genes encoding glycosylation targets, components interacting with glycosylation, and components of cancer pathways that regulate or to are affected by glycosylation
IGFBP3	Additional genes encoding glycosylation targets, components interacting with glycosylation, and components of cancer pathways that regulate or to are affected by glycosylation
TIMP1	Additional genes encoding glycosylation targets, components interacting with glycosylation, and components of cancer pathways that regulate or to are affected by glycosylation
SRC	Additional genes encoding glycosylation targets, components interacting with glycosylation, and components of cancer pathways that regulate or to are affected by glycosylation
HRAS	Additional genes encoding glycosylation targets, components interacting with glycosylation, and components of cancer pathways that regulate or to are affected by glycosylation
FES	Additional genes encoding glycosylation targets, components interacting with glycosylation, and components of cancer pathways that regulate or to are affected by glycosylation
HIF1A	Additional genes encoding glycosylation targets, components interacting with glycosylation, and components of cancer pathways that regulate or to are affected by glycosylation
TP53	Additional genes encoding glycosylation targets, components interacting with glycosylation, and components of cancer pathways that regulate or to are affected by glycosylation
VHL	Additional genes encoding glycosylation targets, components interacting with glycosylation, and components of cancer pathways that regulate or to are affected by glycosylation
IHH	Additional genes encoding glycosylation targets, components interacting with glycosylation, and components of cancer pathways that regulate or to are affected by glycosylation
EPHB1	Additional genes encoding glycosylation targets, components interacting with glycosylation, and components of cancer pathways that regulate or to are affected by glycosylation
CD24	Additional genes encoding glycosylation targets, components interacting with glycosylation, and components of cancer pathways that regulate or to are affected by glycosylation
CD44	Additional genes encoding glycosylation targets, components interacting with glycosylation, and components of cancer pathways that regulate or to are affected by glycosylation
TNFRSF25	Additional genes encoding glycosylation targets, components interacting with glycosylation, and components of cancer pathways that regulate or to are affected by glycosylation
EGFR	Additional genes encoding glycosylation targets, components interacting with glycosylation, and components of cancer pathways that regulate or to are affected by glycosylation
IGF1R	Additional genes encoding glycosylation targets, components interacting with glycosylation, and components of cancer pathways that regulate or to are affected by glycosylation
ERBB2	Additional genes encoding glycosylation targets, components interacting with glycosylation, and components of cancer pathways that regulate or to are affected by glycosylation
ERBB3	Additional genes encoding glycosylation targets, components interacting with glycosylation, and components of cancer pathways that regulate or to are affected by glycosylation
VEGFA	Additional genes encoding glycosylation targets, components interacting with glycosylation, and components of cancer pathways that regulate or to are affected by glycosylation
FLT1	Additional genes encoding glycosylation targets, components interacting with glycosylation, and components of cancer pathways that regulate or to are affected by glycosylation
KDR	Additional genes encoding glycosylation targets, components interacting with glycosylation, and components of cancer pathways that regulate or to are affected by glycosylation
FLT4	Additional genes encoding glycosylation targets, components interacting with glycosylation, and components of cancer pathways that regulate or to are affected by glycosylation
FLT3	Additional genes encoding glycosylation targets, components interacting with glycosylation, and components of cancer pathways that regulate or to are affected by glycosylation
FGF2	Additional genes encoding glycosylation targets, components interacting with glycosylation, and components of cancer pathways that regulate or to are affected by glycosylation
FGF18	Additional genes encoding glycosylation targets, components interacting with glycosylation, and components of cancer pathways that regulate or to are affected by glycosylation
FGF23	Additional genes encoding glycosylation targets, components interacting with glycosylation, and components of cancer pathways that regulate or to are affected by glycosylation
HGF	Additional genes encoding glycosylation targets, components interacting with glycosylation, and components of cancer pathways that regulate or to are affected by glycosylation
PDGFA	Additional genes encoding glycosylation targets, components interacting with glycosylation, and components of cancer pathways that regulate or to are affected by glycosylation
PDGFB	Additional genes encoding glycosylation targets, components interacting with glycosylation, and components of cancer pathways that regulate or to are affected by glycosylation
EGF	Additional genes encoding glycosylation targets, components interacting with glycosylation, and components of cancer pathways that regulate or to are affected by glycosylation
TGFB1	Additional genes encoding glycosylation targets, components interacting with glycosylation, and components of cancer pathways that regulate or to are affected by glycosylation
TNF	Additional genes encoding glycosylation targets, components interacting with glycosylation, and components of cancer pathways that regulate or to are affected by glycosylation
IL8	Additional genes encoding glycosylation targets, components interacting with glycosylation, and components of cancer pathways that regulate or to are affected by glycosylation
HBEGF	Additional genes encoding glycosylation targets, components interacting with glycosylation, and components of cancer pathways that regulate or to are affected by glycosylation
SULF1	Additional genes encoding glycosylation targets, components interacting with glycosylation, and components of cancer pathways that regulate or to are affected by glycosylation
BSG	Additional genes encoding glycosylation targets, components interacting with glycosylation, and components of cancer pathways that regulate or to are affected by glycosylation
HPX	Additional genes encoding glycosylation targets, components interacting with glycosylation, and components of cancer pathways that regulate or to are affected by glycosylation
MYC	Additional genes encoding glycosylation targets, components interacting with glycosylation, and components of cancer pathways that regulate or to are affected by glycosylation
KIT	Additional genes encoding glycosylation targets, components interacting with glycosylation, and components of cancer pathways that regulate or to are affected by glycosylation
PTEN	Additional genes encoding glycosylation targets, components interacting with glycosylation, and components of cancer pathways that regulate or to are affected by glycosylation
AKT1	Additional genes encoding glycosylation targets, components interacting with glycosylation, and components of cancer pathways that regulate or to are affected by glycosylation
AKT2	Additional genes encoding glycosylation targets, components interacting with glycosylation, and components of cancer pathways that regulate or to are affected by glycosylation
PIK3CA	Additional genes encoding glycosylation targets, components interacting with glycosylation, and components of cancer pathways that regulate or to are affected by glycosylation
MTOR	Additional genes encoding glycosylation targets, components interacting with glycosylation, and components of cancer pathways that regulate or to are affected by glycosylation
TSC1	Additional genes encoding glycosylation targets, components interacting with glycosylation, and components of cancer pathways that regulate or to are affected by glycosylation
TSC2	Additional genes encoding glycosylation targets, components interacting with glycosylation, and components of cancer pathways that regulate or to are affected by glycosylation
PDK1	Additional genes encoding glycosylation targets, components interacting with glycosylation, and components of cancer pathways that regulate or to are affected by glycosylation
RPS6	Additional genes encoding glycosylation targets, components interacting with glycosylation, and components of cancer pathways that regulate or to are affected by glycosylation
EIF4E	Additional genes encoding glycosylation targets, components interacting with glycosylation, and components of cancer pathways that regulate or to are affected by glycosylation

## Sheet: diff_exp_genes
Group1vs2	Group2vs3	Group1vs3		Only Group 1 vs 2	Only Group 2 vs 3	Only Group 1 vs 3	Group 1 vs 2 AND Group 2 vs 3 NOT Group 1 vs 3	Group 1 vs 2 AND Group 1 vs 3 NOT Group 2 vs 3	Group 2 vs 3 AND Group 1 vs 3 NOT Group 1 vs 2	Group 1 vs 2 AND Group 2 vs 3 AND Group 1 vs 3				union
LINC02487	ART3	CHGA		LRP8	GLIPR2	PPM1E	LINC02487	CELF4	CHGB	LY6D			1	LINC02487
ART3	LINC02487	PCSK1		RNF182	FSCN1	SNORD17	ART3	DPYSL5	CHGA	CDK5R2			2	ART3
FZD9	HAPLN3	CHGB		CENPA	THSD4	KRT1	FZD9	UNC80	LINC01133	CPB1			3	FZD9
PSAT1	VGLL1	SCARNA5		SLC7A5	TBC1D9	SCG3	PSAT1	DDC	SCARNA5	AC092979.1			4	PSAT1
CCNE1	MSLN	SEZ6		LDHB	CHST2	KCNH2	CCNE1	OGDHL	PCSK1	UGT2B4			5	CCNE1
FOXCUT	KRT16	SNORA73B		MCM10	RGMA	HAS1	FOXCUT	TMEM178B	SLIT1	KRT77			6	FOXCUT
EN1	PRSS33	CPLX2		ZNF695	LINC01315	APLP1	EN1	GNG4	KCNC1	AC115837.2			7	EN1
NFE4	FDCSP	RUNDC3A		RCOR2	IL34	SYN1	NFE4	COL2A1	SEZ6L				8	NFE4
LRP8	RARRES1	SNAP25		ESYT3	TMEM158	FGF16	NCAN	GJB7	PEX5L				9	LRP8
NCAN	SLC26A9	XKR7		NDRG1	AC096733.3	KCNK3	IGF2BP3	TMEM151A	SNORA23				10	NCAN
IGF2BP3	A2ML1	ANK1		SEPTIN3	HLA-DOB	AP003469.2	PRSS33	HRH3	GRIA1				11	IGF2BP3
PRSS33	BPI	SNORA23		RGS20	AC093297.2	H4C3	A2ML1	NTSR2	THSD4-AS1				12	PRSS33
A2ML1	FABP7	PPM1E		MYBL2	MFGE8	ATP1A3	DDN	AC005696.4	SNORA73B				13	A2ML1
DDN	EN1	SCARNA7		ANKLE1	FAM171A1	RPS20P22	AFAP1-AS1	FGG	SCARNA13				14	DDN
AFAP1-AS1	FZD9	TRH		CBX2	EPHB6	SCRT1	CHODL	AL035425.4	SCARNA7				15	AFAP1-AS1
CHODL	GLIPR2	UNC13A		SHROOM1	CLCN4	SNORA2C	CLDN6	AC103770.1	AC025423.3				16	CHODL
CLDN6	FSCN1	SNORA74B		H2AC12	UBASH3B	PLA2G2A	DLX6	ARPP21	FCRLB				17	CLDN6
DLX6	SOX8	SCARNA10		CHRNA5	RAB7B	ELAVL3	PGBD5		TRH				18	DLX6
PGBD5	NCAN	SLIT1		TUBB4A	IL32	AF178030.1	VGLL1		SEZ6				19	PGBD5
VGLL1	LBP	SNORD17		POPDC3	GPR55	RN7SL3	OLAH		CPLX2				20	VGLL1
OLAH	NDUFB4P11	NSG2		ZNF280B	TNNI2	ELFN2	UGT8		RUNDC3A				21	OLAH
UGT8	ACE2	AC005696.4		ZBTB8B	S100A3	RTBDN	TMCC2		SCARNA10				22	UGT8
TMCC2	OLAH	KCNC1		TRPV3	CSRP2	AC004801.5	SOX8		AL162581.1				23	TMCC2
SOX8	THSD4	SCARNA6		L1CAM	WNT10A	RIMS2	HORMAD1		SCARNA6				24	SOX8
HORMAD1	NFE4	AL162581.1		MAP7D2	ACADSB	AC007494.2	TTYH1		MYT1				25	HORMAD1
TTYH1	PPP1R14C	CELF4		STAU2-AS1	PARD6B	IP6K3	FOXC1		XKR7				26	TTYH1
FOXC1	B3GNT5	SNORD15B		ABAT	AL356417.2	DES	TRPM8		SLC4A10				27	FOXC1
TRPM8	TRPM8	CDK5R2		LRRN4	MRPS30	SNORA28	ROPN1B		CHRNA9				28	TRPM8
ROPN1B	TBC1D9	SYP		DLL3	RUNX3	EIF4BP5	FABP7		MIR2052HG				29	ROPN1B
FABP7	IL22RA2	KRT1		GDF9	SPAAR	RN7SL396P	SCRG1		SNAP25				30	FABP7
SCRG1	HRCT1	SLC8A2		OTX1	CD79B	NRXN1	CAMKV		NPY6R				31	SCRG1
CAMKV	AC008514.1	SCARNA13		SCN2B	AFF3	RN7SL752P	AC020907.1		VTN				32	CAMKV
AC020907.1	SPIB	GRIA1		ANKRD45	MPZ	NAT16	CASC8		C8orf86				33	AC020907.1
CASC8	TTYH1	MYT1		FOXP4-AS1	IGF1R	PI15	DLX6-AS1		SNORA74B				34	CASC8
DLX6-AS1	IGF2BP3	SCG3		SLC6A17	CACNA2D2	CLSTN2-AS1	GFRA3		CYP2A6				35	DLX6-AS1
GFRA3	CHST2	SNORA12		IDI2-AS1	RETREG1	TEX19	AC022784.1		SYP				36	GFRA3
AC022784.1	SBSN	CHRNA9		ADGRG2	POMC	EEF1A1P32	CENPW		KCNJ3				37	AC022784.1
CENPW	PI3	VTN		ULBP2	FABP5	SRRM4	GABBR2		CLCA2				38	CENPW
GABBR2	LINC00707	FCRLB		AC046168.1	LINC01354	AC011195.1	B3GNT5		NSG2				39	GABBR2
B3GNT5	BCL2A1	ACTL6B		FIRRE	SMIM25	C14orf180	NDUFB4P11		AMER3				40	B3GNT5
NDUFB4P11	WNT6	CHRNB2		CASC11	TGM1	SYT5	RHCG		AL079343.1				41	NDUFB4P11
RHCG	STAC	KCNH2		GSTA2	VIM-AS1	SMIM32	AC008514.1		ZDHHC22				42	RHCG
AC008514.1	RGMA	HAS1		RSPO4	B3GNT7	BRINP2	LINC01956		SNORD15B				43	AC008514.1
LINC01956	LINC01315	APLP1		KIF1A	CDH3	H2BC3	OPRK1		ANK1				44	LINC01956
OPRK1	TAFA3	SYN1		CNNM1	ST8SIA1	LEP	BPI		FAM135B				45	OPRK1
BPI	MATN4	CELF3		SMC1B	IL4I1	HMGN2P38	CXCL5		ASCL1				46	BPI
RNF182	KLK6	PXDNL		LINC01600	OXER1	AC002398.2	FDCSP		SCARNA21				47	RNF182
CENPA	IL34	SEZ6L		FAM131C	GBP1	VWC2L	NKX1-2		LORICRIN				48	CENPA
SLC7A5	AL592429.1	FGF16		SUSD3	IL2RA	AC007496.1	MSLN		CELF3				49	SLC7A5
CXCL5	CHGB	AMER3		APOBEC3B	FUT7	AL020995.1	FBN3		S100A7				50	CXCL5
FDCSP	TMEM158	KCNK3		MEIG1	KCNN4	NRSN1	LINC00707		MUC2				51	FDCSP
NKX1-2	LINC01436	AP003469.2		KIRREL2	RPS2P32	RNU5A-1	POU4F1		LINC01983				52	NKX1-2
MSLN	CXCL5	C8orf86		DGCR5	FOXL1	OSTCP8	LEMD1		SNORA12				53	MSLN
FBN3	AC096733.3	H4C3		HTR6	FOSL1	HIGD1AP16	LPO		RNY1				54	FBN3
LDHB	C6orf15	ATP1A3		AC022148.1	ARNTL2	AL121759.1	SRSF12		CSMD3				55	LDHB
LINC00707	CHGA	TMEM178B		CAGE1	TRABD2A	DIAPH1-AS1	KRT16		UNC13A				56	LINC00707
POU4F1	PSAT1	RPS20P22		SCN7A	CPNE8-AS1	AC011632.1	POU5F1		PXDNL				57	POU4F1
CELF4	HLA-DOB	MUC2		MRPS17P1	SLC39A6	KLK3	AC092821.2		LINC00513				58	CELF4
LEMD1	AC093297.2	SCRT1		PDIA2	CD7	AC074367.1	PPP1R14C		SNORA20				59	LEMD1
LPO	ROPN1B	UNC80		RDH10-AS1	GSTP1	SLITRK1	CCKBR		AL356311.1				60	LPO
SRSF12	MMP7	DPYSL5		EPHA7	DOK5	AC125603.1	RASGEF1C		NTS				61	SRSF12
KRT16	MFGE8	GJB7		ACSL6	CLDN1	AC100788.1	CDCA7		NELL1				62	KRT16
POU5F1	S100A8	SCARNA21		TMEM249	AC126773.4	ANKRD18B	IGF2BP2		CHRNB2				63	POU5F1
AC092821.2	AC027031.2	SNORA2C		AL136172.1	NRIP3	AL355075.4	DNER		SLC8A2				64	AC092821.2
PPP1R14C	PICSAR	RNY1		GALNT13	RGS22	UNC5D	KLHL34		INSM1				65	PPP1R14C
CCKBR	LINC00511	FAM135B		TFCP2L1	ARMT1	GATA4	MATN4		RNU4-2				66	CCKBR
RASGEF1C	NKX1-2	LINC01133		LINC02532	LINC01235	PRSS1	COL9A3		PHF21B				67	RASGEF1C
CDCA7	FAM171A1	GPR26		DEGS2	FGFBP2	KLK11	RLBP1		ACTL6B				68	CDCA7
IGF2BP2	EPHB6	LRTM2		ATOH7	BCL2L14	AC012213.1	AC005863.1		CLVS2				69	IGF2BP2
MCM10	CLCN4	PLA2G2A		CBS	RASD2	DCD	SH3GL3		RN7SL359P				70	MCM10
DNER	LINC02159	OGDHL		CCDC144CP	AIM2		WNT6		AC005183.1				71	DNER
KLHL34	C1QL2	GNG4		TAC1	MAL		FMO6P		HAR1B				72	KLHL34
MATN4	UBASH3B	RNU4-1		TTLL2	REPS2		TAFA3		AC027018.1				73	MATN4
COL9A3	SLC15A1	RNU4-2		DEPDC1-AS1	LTB		AP001783.1		CGA				74	COL9A3
RLBP1	POU5F1	AL356311.1		PLCH1	BAIAP2L2		CHRM3		LRTM2				75	RLBP1
AC005863.1	AC005863.1	TMEM151A		SLC6A11	INSYN2A		VSTM5		RNU4-1				76	AC005863.1
SH3GL3	CENPW	NPY6R		LINC01842	LAG3		CHST4		MUCL1				77	SH3GL3
WNT6	RAB7B	ELAVL3		SOWAHA	SLC27A2		IL12RB2		NDUFB4P6				78	WNT6
FMO6P	CHODL	AF178030.1		SLC38A3	CD19		KCNG1		SVOP				79	FMO6P
TAFA3	COL11A2	RN7SL3		COCH	S1PR4		SLC26A9		CSTL1				80	TAFA3
AP001783.1	CLDN6	THSD4-AS1		AC087481.1	ST3GAL6-AS1		HPDL		INSYN1-AS1				81	AP001783.1
ZNF695	LINC02872	LINC00513		AL354793.1	FAM234B		SLC6A15		AC009227.1				82	ZNF695
CHRM3	S100B	CGA		POU3F2	LINC00944		SLC28A1		RNVU1-7				83	CHRM3
VSTM5	IL32	ELFN2		C5orf34-AS1	TNFRSF13C		AL592429.1		AL136982.3				84	VSTM5
CHST4	LAMP3	RTBDN		AKR1C6P	AP003065.1		HRK		GPR26				85	CHST4
IL12RB2	CDKN2A	CLCA2		VGF	DPF3		GPR156		NDST4				86	IL12RB2
KCNG1	MELTF	AC004801.5		STK33	BMP2		FSD1						87	KCNG1
SLC26A9	RASGEF1C	LINC01983		OGN	VNN1		VXN						88	SLC26A9
RCOR2	AC022784.1	MUCL1		AL138828.1	C5orf46		CYP27C1						89	RCOR2
ESYT3	GPR55	RIMS2		AC011773.1	ARHGEF4		RARRES1						90	ESYT3
HPDL	SLC6A2	COL2A1		SLC14A2	ADCY1		LINC00511						91	HPDL
SLC6A15	TNNI2	HAR1B		AL032819.2	AC090152.1		ARL9						92	SLC6A15
DPYSL5	S100A9	AC005183.1		TBR1	VPREB3		AC245884.9						93	DPYSL5
SLC28A1	LINC01133	AC007494.2		EXTL1	AL021068.1		ATP6V1C2						94	SLC28A1
AL592429.1	FOXCUT	SLC4A10		PCSK1N	PRKCQ-AS1		KCNQ4						95	AL592429.1
HRK	S100A3	CYP2A6		AL139039.2	EPHB1		LINC02188						96	HRK
GPR156	COL9A3	SVOP		AACSP1	GNLY		RANBP20P						97	GPR156
FSD1	SLPI	IP6K3		LHX2	EGFL6		KBTBD12						98	FSD1
VXN	POLR2F	DES		LINC01143	SLC16A6		ROPN1						99	VXN
CYP27C1	CSRP2	AC027018.1		FAM83A	LINC00857		ACP7						100	CYP27C1
RARRES1	WNT10A	RNVU1-7		LINC02568	KRT86		LINC01694						101	RARRES1
LINC00511	IDO1	AL079343.1		LDHBP2	CFAP61		KLK6						102	LINC00511
ARL9	KLHL34	ZDHHC22		PDZRN4	LINC01357		GABRP						103	ARL9
AC245884.9	DLX5	CLVS2		CDHR4	LINC01615		HAPLN3						104	AC245884.9
NDRG1	SCARNA5	SNORA28		OR7E62P	SLC30A3		LINC01554						105	NDRG1
ATP6V1C2	KRT9	LORICRIN		CACNA1B	AC011511.5		GAL						106	ATP6V1C2
KCNQ4	CRYAB	PHF21B		RPS12P31	AC068473.3		C6orf15						107	KCNQ4
LINC02188	GFRA3	EIF4BP5		AP003031.3	ESR1		SLC6A2						108	LINC02188
RANBP20P	AC019171.1	RN7SL396P		AC007319.1	LINC02473		CDKN2A						109	RANBP20P
KBTBD12	OCA2	NRXN1		SGCG	ETV7-AS1		STAC						110	KBTBD12
ROPN1	ACADSB	RN7SL752P		C1orf105	CCDC170		DUSP9						111	ROPN1
ACP7	IGF2BP2	AC025423.3		LINC02669	MIR29B2CHG		TCAM1P						112	ACP7
LINC01694	FOXC1	NAT16		AC111182.1	S100A1		LINC02765						113	LINC01694
SEPTIN3	LINC01956	NTS		ARL4AP5	ZAP70		TMSB15A						114	SEPTIN3
KLK6	BARX1	PI15		AP003080.1	DNAJC12		MELTF						115	KLK6
GABRP	PARD6B	PEX5L		OR7E22P	SOD3		PICSAR						116	GABRP
HAPLN3	PHGDH	CLSTN2-AS1		TRIM71	AL445437.1		AL109761.1						117	HAPLN3
RGS20	KRT83	TEX19		TRIM72	CD79A		FOXG1						118	RGS20
LINC01554	LINC02765	EEF1A1P32		RD3	SYCE1L		CTSV						119	LINC01554
GAL	NRAD1	CSTL1		FNDC7	LONRF2		AC013726.2						120	GAL
C6orf15	AL356417.2	AC009227.1		GPR158	SLC16A10		C1QL4						121	C6orf15
SLC6A2	STEAP1B	SRRM4		ATP2B3	TREML2		BCL11A						122	SLC6A2
CDKN2A	GSDMC	HRH3		AC104472.1	LIPG		LINC01910						123	CDKN2A
STAC	MRPS30	CPB1		PCDHB17P	LEFTY2		SLC15A1						124	STAC
DUSP9	SCRG1	RN7SL359P		SPINK5	SLC1A2		PLS3-AS1						125	DUSP9
TCAM1P	CLDN16	AC011195.1		SLC26A4-AS1	FAM198B-AS1		SBSN						126	TCAM1P
LINC02765	RUNX3	C14orf180		ELFN1-AS1	SLC2A12		LINC00518						127	LINC02765
TMSB15A	RHEX	SYT5		FOXI3	CHST6		PI3						128	TMSB15A
MELTF	SPAAR	SMIM32		XDH	AC012467.1		IL22RA2						129	MELTF
PICSAR	CD79B	BRINP2		AC061975.6	AC092667.1		RGR						130	PICSAR
AL109761.1	KRT79	H2BC3		TMEM72	KIF19		RDH10						131	AL109761.1
FOXG1	AFF3	LEP		F7	CD70		LEMD1-DT						132	FOXG1
CTSV	LEMD1	ARPP21		MIMT1	TMEM26-AS1		MOG						133	CTSV
AC013726.2	KRT81	MIR2052HG		TMEM215	GBP5		AC027031.2						134	AC013726.2
C1QL4	C1QL4	INSM1		USH1C	AC011944.1		SLCO5A1						135	C1QL4
BCL11A	IL1R2	NTSR2		AL355994.2	FABP5P7		KRT83						136	BCL11A
LINC01910	MPZ	HMGN2P38		TPRXL	GATA3		KCNS1						137	LINC01910
SLC15A1	TNIP3	AC002398.2		AC018781.1	RBM24		KCNK5						138	SLC15A1
MYBL2	ATP6V1C2	AL035425.4		MKRN3	LINC01356		LINC01436						139	MYBL2
PLS3-AS1	SNORC	DDC		AJ239328.1	SYT8		ACTL8						140	PLS3-AS1
SBSN	KCNS1	SNORA20		ZIM2-AS1	GBP1P1		NT5DC4						141	SBSN
LINC00518	PLA2G4A	VWC2L		PCDH11X	PNOC		LINC02872						142	LINC00518
PI3	IGF1R	AC007496.1		AL391427.1	FSIP1		COL11A2						143	PI3
IL22RA2	CASC8	NDUFB4P6		OLIG1	AC022113.2		ULBP1						144	IL22RA2
RGR	OPRK1	AL020995.1		TFF3	MIR3142HG		POLR2F						145	RGR
RDH10	CPA4	AL136982.3		ATP6V1B1-AS1	AL445250.1		LINC00839						146	RDH10
LEMD1-DT	RLBP1	NRSN1		AC092969.1	TMEM71		PHGDH						147	LEMD1-DT
MOG	PADI2	CSMD3		AC073114.1	AP005205.2		AC024940.2						148	MOG
AC027031.2	CCL20	RNU5A-1		AC007040.3	OR2I1P		IGSF23						149	AC027031.2
SLCO5A1	DACH1	OSTCP8		CAP2P1	FAM107A		LINC02159						150	SLCO5A1
KRT83	CACNA2D2	HIGD1AP16		PRKG1-AS1	C11orf91		ABCA13						151	KRT83
KCNS1	IL12RB2	LY6D		SMPD4P1	NKG7		SLC22A31						152	KCNS1
KCNK5	AKR1B15	AL121759.1		AC120498.2	AC127526.2		LINC01460						153	KCNK5
UNC80	LINC01127	DIAPH1-AS1		FAM81B	EGFR		DLX5						154	UNC80
LINC01436	GABRP	KCNJ3		CYP4F35P	ICAM5		RNF222						155	LINC01436
ACTL8	GPR12	AC011632.1		AL109615.2	NOVA1		PCDH8						156	ACTL8
NT5DC4	SLCO5A1	KLK3		LINC00461	AC008760.2		NR2E1						157	NT5DC4
LINC02872	RANBP20P	AC074367.1		AP001626.1	COL6A5		SLC1A6						158	LINC02872
COL11A2	RETREG1	SLITRK1		TBX4	PDCD1		AC021683.2						159	COL11A2
ANKLE1	MIA	AC125603.1		BAK1P2	AL583785.1		TPRG1						160	ANKLE1
ULBP1	MRPS30-DT	AC100788.1		SLC47A1P2	CTLA4		UCHL1						161	ULBP1
POLR2F	LINC01554	ANKRD18B		LINC01511	AC005082.1		BARX1						162	POLR2F
LINC00839	CEROX1	AL355075.4		SNTN	GZMB		NAT1						163	LINC00839
CBX2	ETV3L	ASCL1		IL36G	TMEM200C		CA6						164	CBX2
PHGDH	PHF24	AC115837.2		CLIC6	CXCL3		CLDN16						165	PHGDH
SHROOM1	POMC	AC103770.1		CD177	NR2E3		FEM1AP2						166	SHROOM1
AC024940.2	NT5DC4	UNC5D		ATP2B2	LTA		ELF5						167	AC024940.2
IGSF23	KCNK5	S100A7		MYEOV	CCL13		TEX15						168	IGSF23
LINC02159	DSG1	GATA4		AL358394.2	PCP4L1		MAPK4						169	LINC02159
H2AC12	PSORS1C2	INSYN1-AS1		LINC01508	AC064799.2		STEAP1B						170	H2AC12
ABCA13	NIPAL4	UGT2B4		AC023421.1	LINC00460		SLCO4A1-AS1						171	ABCA13
SLC22A31	LINC02188	FGG		IL17C	FCRLA		AL022334.1						172	SLC22A31
LINC01460	FABP5	PRSS1		ADGB	FOXC2		GSDMC						173	LINC01460
DLX5	CHI3L1	KLK11		LINC00543	CD38		NRAD1						174	DLX5
CHRNA5	BMPR1B	NDST4		SLC9C2	LYPD6		LINC00092						175	CHRNA5
RNF222	CAMKV	AC012213.1		FAM83A-AS1	LINC01871		ODAM						176	RNF222
PCDH8	LINC02538	KRT77		LGALS9B	FOXQ1		GPR12						177	PCDH8
TUBB4A	RGR	AC092979.1		AC093732.1	PTGS2		KRT6A						178	TUBB4A
NR2E1	GABBR2	NELL1		NPBWR1	AC099329.2		DNAH17-AS1						179	NR2E1
SLC1A6	PGLYRP4	DCD		AC009229.4	CDHR3		DMRT1						180	SLC1A6
AC021683.2	LINC01354			EN2	TMIGD2		AC019171.1						181	AC021683.2
TPRG1	AC020907.1			KCNQ2	IGHG2		PRSS3						182	TPRG1
UCHL1	WFDC21P			LINC02864	CD3D		COL9A1						183	UCHL1
BARX1	TPRG1			IFNL1	AC022075.1		NXNL2						184	BARX1
NAT1	STC2			PCP4	SLC4A11		ZFP42						185	NAT1
POPDC3	SMIM25			LINC01587	KCND3		TMEM74						186	POPDC3
LY6D	CYP27C1			PGAM1P4	PCSK9		LINC02538						187	LY6D
CA6	TGM1			CYP4F8	CDHR1		SH3PXD2A-AS1						188	CA6
CLDN16	VIM-AS1			ATP12A	IGKV2D-29		TMEM171						189	CLDN16
FEM1AP2	B3GNT7			HMGCS2	CA12		GABRA5						190	FEM1AP2
ELF5	CDH3			PLET1	AC109361.2		FERMT1						191	ELF5
TEX15	ST8SIA1			POU6F2	KLK10		RHEX						192	TEX15
ZNF280B	IL4I1			PPP1R9A-AS1	STK32B		MMP7						193	ZNF280B
MAPK4	GABRE			AGGF1P3	AICDA		CSAG1						194	MAPK4
ZBTB8B	OXER1			CRYBA2	AC024588.1		AC103702.2						195	ZBTB8B
STEAP1B	CCKBR			AC132825.1	ADTRP		PEBP4						196	STEAP1B
SLCO4A1-AS1	FAM3D			DCX	CLEC4E		NRTN						197	SLCO4A1-AS1
AL022334.1	AC245884.9			ELOA2	NIBAN3		ULBP3						198	AL022334.1
TRPV3	ROPN1			ANKRD34B	IGLV2-11		BCL2A1						199	TRPV3
L1CAM	KCNQ4			PGLYRP2	AC099684.1		CPA4						200	L1CAM
GSDMC	DMRT1			GLRA2	TCL1A		SLC22A16						201	GSDMC
NRAD1	GBP1			KCNH1-IT1	POU2AF1		SOX11						202	NRAD1
LINC00092	IL2RA			ARHGAP40	RUFY4		C1orf61						203	LINC00092
MAP7D2	FUT7			AC104024.2	LINC00880		STPG4						204	MAP7D2
ODAM	AP002800.1			AC006305.2	PNMA6A		SOX9-AS1						205	ODAM
STAU2-AS1	GJB3			AL450996.1	NPM2		KRT9						206	STAU2-AS1
GPR12	SERPINB7			GFY	CR1L		U62317.1						207	GPR12
ABAT	KCNN4			SNORD3B-1	IGLL5		DMRTA2						208	ABAT
KRT6A	COL22A1			GABRQ	IGKC		PHF24						209	KRT6A
DNAH17-AS1	RPS2P32			PTPRZ1	AC103740.2		SCUBE2						210	DNAH17-AS1
DMRT1	CXCL1			PRAME	SMCO3		BLACAT1						211	DMRT1
LRRN4	PCSK1			SCGB1D2	UBD		SHC4						212	LRRN4
AC019171.1	AFAP1-AS1			CA10	MLIP		IGFALS						213	AC019171.1
DLL3	FOXL1			PSMC1P11	GPRIN2		COL26A1						214	DLL3
PRSS3	FOSL1			CNTN5	DAZL		KRT6C						215	PRSS3
COL9A1	LOXL4			ST7-AS2	FCER2		LINC02323						216	COL9A1
NXNL2	GATA6-AS1			C12orf56	RASAL1		INA						217	NXNL2
ZFP42	CLSTN2			AC104966.1	IGHG3		LAMP3						218	ZFP42
TMEM74	NLRP7			SCGB2A1	AC008663.2		LINC01198						219	TMEM74
LINC02538	ARNTL2			KRT20	HOXA11-AS		HRCT1						220	LINC02538
SH3PXD2A-AS1	TRABD2A			ZIC5	AL357054.2		DCHS2						221	SH3PXD2A-AS1
TMEM171	CPNE8-AS1			INSL6	SLC9C1		GSTA1						222	TMEM171
GABRA5	SLC39A6			AL357093.2	GPR25		PSORS1C2						223	GABRA5
GDF9	KRT6B			ADAM29	HOXA11		PGPEP1L						224	GDF9
OTX1	CALB2			GRAMD4P7	TTC24		GJB3						225	OTX1
FERMT1	CD7			ADGRD2	SSTR3		STC2						226	FERMT1
RHEX	NPFFR1			LINC00668	TMEM150C		MGAM2						227	RHEX
MMP7	SLIT1			NPY2R	AC013565.1		GDF5						228	MMP7
SCN2B	TRIML2			AP003032.1	FMO3		AC008592.4						229	SCN2B
CSAG1	TAT			CYP2C18	SIRPG		AC080037.2						230	CSAG1
AC103702.2	DCDC1			CDC20B	IGLC2		PLA2G4A						231	AC103702.2
PEBP4	GAL			KCNMB2-AS1	TDGF1		CCL20						232	PEBP4
NRTN	KCNG1			SCN1A	CHRM3-AS2		PNMA3						233	NRTN
ULBP3	GSTP1			GABRA3	IGKV3-11		AC022509.1						234	ULBP3
BCL2A1	PTX3			FGB	TLCD3B		CAPN6						235	BCL2A1
CPA4	IGSF23			FSTL5	RFLNA		CCNYL2						236	CPA4
DDC	DOK5			SRGAP3-AS2	FUT3		CST4						237	DDC
ANKRD45	CLDN1				SLC30A8		FGF10						238	ANKRD45
SLC22A16	AC092821.2				IGHGP		COL22A1						239	SLC22A16
FOXP4-AS1	GDF5				IGHJ3		KRT6B						240	FOXP4-AS1
SOX11	AC126773.4				IGHV4-39		ROS1						241	SOX11
C1orf61	IGLV3-21				ANKRD20A5P		OCA2						242	C1orf61
STPG4	CTSV				FPR2		AL607028.1						243	STPG4
SOX9-AS1	MOG				AC131011.2		CXCL1						244	SOX9-AS1
SLC6A17	NRIP3				IGLL1		AC091078.1						245	SLC6A17
KRT9	LINC01671				MINDY4B		NIPAL4						246	KRT9
U62317.1	CA6				TRIM29		RAB6C						247	U62317.1
DMRTA2	BCL11A				PTGFR		AKR1B15						248	DMRTA2
PHF24	LPO				AL645924.1		NLRP7						249	PHF24
SCUBE2	KCNC1				FCRL2		HTR3A						250	SCUBE2
BLACAT1	CAPN6				VSNL1		YBX2P2						251	BLACAT1
SHC4	ZFP42				SATB1-AS1		LINC01634						252	SHC4
IGFALS	DLX6				AL392183.1		AL590004.3						253	IGFALS
IDI2-AS1	RGS22				IGHV3-20		MMP20						254	IDI2-AS1
COL26A1	SEZ6L				IRF4		CHI3L1						255	COL26A1
ADGRG2	AL590004.3				IGKV3-15		TMC3						256	ADGRG2
KRT6C	CRLF1				GTSF1		RAB6C-AS1						257	KRT6C
ULBP2	PEX5L				CXCL11		INGX						258	ULBP2
AC046168.1	CPB1				AL645939.2		AP002800.1						259	AC046168.1
LINC02323	ARMT1				FAM30A		LINC02613						260	LINC02323
INA	LINC01235				AC124248.1		SPIB						261	INA
LAMP3	LINP1				FRMPD2		AC083841.1						262	LAMP3
LINC01198	FGFBP2				PCOLCE2		SLC6A14						263	LINC01198
HRCT1	AC022509.1				CLEC4D		SMOC1						264	HRCT1
DCHS2	KRT8P41				CNGA1		AC078923.1						265	DCHS2
GSTA1	BCL2L14				PTPRN2		LINP1						266	GSTA1
OGDHL	RASD2				AC011374.1		KLHDC7B						267	OGDHL
PSORS1C2	KLK8				STH		SIX3						268	PSORS1C2
PGPEP1L	AIM2				GUCA1A		C4orf51						269	PGPEP1L
GJB3	PRR18				ACTBP12		MIA						270	GJB3
STC2	LINC02613				CXCR5		HOXD13						271	STC2
MGAM2	CXCL10				GJB5		RAET1L						272	MGAM2
GDF5	MAL				MMP1		GATA6-AS1						273	GDF5
AC008592.4	DEFB1				AC069120.1		ALKAL2						274	AC008592.4
AC080037.2	TMEM26				AC010280.2		ORM2						275	AC080037.2
PLA2G4A	VXN				RERG-IT1		IDO1						276	PLA2G4A
CCL20	REPS2				KRT17		AL136366.1						277	CCL20
FIRRE	LY6D				AC106738.2		TAFA4						278	FIRRE
PNMA3	U62317.1				IGHV4-31		IL1R2						279	PNMA3
AC022509.1	UGT8				IGHV3-23		TRIM15						280	AC022509.1
CAPN6	DMRTA2				CCL17		PNLDC1						281	CAPN6
CCNYL2	CLEC2L				AL357054.3		KCNE5						282	CCNYL2
CST4	RDH10				DIPK1C		TMPRSS5						283	CST4
FGF10	LTB				IGLV1-40		C1QL2						284	FGF10
COL22A1	C4orf54				KRT87P		PADI2						285	COL22A1
KRT6B	SNORA23				AC036108.1		SLC39A12						286	KRT6B
ROS1	COL9A1				IL31RA		LOXL4						287	ROS1
OCA2	MARCO				ADAMTS15		AC079089.1						288	OCA2
AL607028.1	S100A2				BANK1		LINC01234						289	AL607028.1
CXCL1	TMPRSS5				IGHV4-59		CDH19						290	CXCL1
AC091078.1	LINC00504				GCNT3		SEC14L4						291	AC091078.1
NIPAL4	BAIAP2L2				ZSWIM5P2		KRT8P41						292	NIPAL4
CASC11	INSYN2A				PCDH19		CALB2						293	CASC11
RAB6C	LAG3				GNAQP1		AC021683.1						294	RAB6C
GSTA2	TMCC2				SAA4		CLEC2L						295	GSTA2
RSPO4	SLCO4A1-AS1				SPATA46		LINC00504						296	RSPO4
AKR1B15	POTEI				EWSAT1		BX842568.2						297	AKR1B15
NLRP7	AL049629.1				IRAIN		CRYAB						298	NLRP7
HTR3A	SLC27A2				AC092162.2		PRKAG3						299	HTR3A
YBX2P2	CD19				AL355312.4		LINC01127						300	YBX2P2
LINC01634	S1PR4				XIRP1		NANOGP1						301	LINC01634
AL590004.3	ST3GAL6-AS1				RET		MCRIP2P1						302	AL590004.3
MMP20	CHI3L2				LGALS7B		AC080038.3						303	MMP20
CHI3L1	FAM234B				IGKV3-20		CASP14						304	CHI3L1
TMC3	HOXD13				FNDC1-IT1		RN7SL314P						305	TMC3
RAB6C-AS1	LINC00944				CCL24		KRT79						306	RAB6C-AS1
INGX	TNFRSF13C				LIN7A		RPL39P40						307	INGX
AP002800.1	FGF10				LINC01096		KIF12						308	AP002800.1
LINC02613	GRIA1				PLA2G2D		SLC2A14						309	LINC02613
SPIB	THSD4-AS1				CXCL8		CDKN2A-DT						310	SPIB
AC083841.1	AP003065.1				BLK		SNORC						311	AC083841.1
SLC6A14	LINC01198				AL137026.1		PGLYRP4						312	SLC6A14
KIF1A	AP001783.1				NOTUM		NPFFR1						313	KIF1A
CNNM1	DPF3				IGDCC3		PRSS12						314	CNNM1
SMOC1	BMP2				IGLV2-23		FAM3D						315	SMOC1
AC078923.1	SNORA73B				TRPM6		FADS6						316	AC078923.1
LINP1	SYT1				APOBEC3A		SLPI						317	LINP1
KLHDC7B	PNMA3				SPSB4		MAPT						318	KLHDC7B
SIX3	VNN1				RHOXF1-AS1		MARCO						319	SIX3
C4orf51	IRX6				AC069148.1		ARLNC1						320	C4orf51
MIA	C5orf46				TTC6		SLC6A4						321	MIA
HOXD13	MGAM2				AC100793.4		CRLF1						322	HOXD13
RAET1L	ARHGEF4				IGLV4-69		AC244453.2						323	RAET1L
SMC1B	ADCY1				HEPHL1		CRABP1						324	SMC1B
LINC01600	RHCG				AC005050.1		MRPS30-DT						325	LINC01600
FAM131C	FOXG1				AL139081.1		DCDC1						326	FAM131C
SUSD3	SCUBE2				AC018816.1		NOL4						327	SUSD3
GATA6-AS1	AC090152.1				KRT5		AP001574.1						328	GATA6-AS1
APOBEC3B	HPDL				OSTN-AS1		DSG1						329	APOBEC3B
ALKAL2	VPREB3				LINC02397		PCARE						330	ALKAL2
ORM2	ARL9				TRPV6		CNGB1						331	ORM2
IDO1	PLA2G4E				STX19		EPHX3						332	IDO1
MEIG1	AL021068.1				CNTNAP3		TMEM26						333	MEIG1
AL136366.1	KLHDC7B				RHOT1P1		CRHR1						334	AL136366.1
TAFA4	PRKCQ-AS1				TNFRSF17		CXCL10						335	TAFA4
IL1R2	EPHB1				KANK4		KLK5						336	IL1R2
KIRREL2	GNLY				IGHV1-46		S100A2						337	KIRREL2
TRIM15	MMP20				AL034346.1		ZNF560						338	TRIM15
DGCR5	HORMAD1				GFRA1		LINC01238						339	DGCR5
PNLDC1	EGFL6				AKR7A3		HMSD						340	PNLDC1
KCNE5	SLC16A6				DUOXA1		AL049629.1						341	KCNE5
TMPRSS5	LINC02323				ZBED2		KRT222						342	TMPRSS5
C1QL2	LINC00857				PROK2		NCMAP						343	C1QL2
HTR6	KRT86				CDH7		EMILIN3						344	HTR6
PADI2	CFAP61				MYB-AS1		PTCHD1						345	PADI2
SLC39A12	ORM2				KIR3DX1		CALCB						346	SLC39A12
LOXL4	LINC00092				MS4A1		AL031429.2						347	LOXL4
AC079089.1	ALKAL2				HOXD11		CEROX1						348	AC079089.1
LINC01234	ODAM				FCRL5		ECEL1						349	LINC01234
CDH19	LINC01357				APCDD1L		LBP						350	CDH19
AC022148.1	RAET1L				TMEM132E		WFDC21P						351	AC022148.1
SEC14L4	LINC01615				LINC02195		CCL7						352	SEC14L4
KRT8P41	CCL18				NUDT19P5		PRR18						353	KRT8P41
CALB2	SLC30A3				HUS1B		OTOG						354	CALB2
AC021683.1	TGM5				VSX2		DACH1						355	AC021683.1
CLEC2L	AC103702.2				TCP11		CHRDL2						356	CLEC2L
CAGE1	AC091078.1				RPL6P4		LCT						357	CAGE1
LINC00504	AC011511.5				AC013652.1		LMO1						358	LINC00504
BX842568.2	AC068473.3				IGKV1-16		TRIML2						359	BX842568.2
CRYAB	SRSF12				IRX1		AC136621.1						360	CRYAB
SCN7A	ESR1				AC120498.10		AC024901.1						361	SCN7A
PRKAG3	LINC02473				PDZK1IP1		AP003472.1						362	PRKAG3
LINC01127	ETV7-AS1				HLA-DPA3		APCDD1L-DT						363	LINC01127
NANOGP1	KLK5				SLC22A10		MMP12						364	NANOGP1
MCRIP2P1	CCDC170				CPA2		PTX3						365	MCRIP2P1
AC080038.3	MIR29B2CHG				ANKRD20A11P		RFX4						366	AC080038.3
CASP14	SLC1A6				IGLC3		BANCR						367	CASP14
MRPS17P1	AMTN				AC011498.4		ACAN						368	MRPS17P1
RN7SL314P	S100A1				AC002064.3		AL157387.2						369	RN7SL314P
KRT79	ZAP70				LINC02422		OR2S1P						370	KRT79
RPL39P40	HTR3A				IGHV4-34		DSG3						371	RPL39P40
KIF12	POTEKP				IGLV6-57		CBLN2						372	KIF12
SLC2A14	ACTL8				IGKV4-1		TNIP3						373	SLC2A14
CDKN2A-DT	DNAJC12				AC108097.1		MAPT-AS1						374	CDKN2A-DT
SNORC	GPR156				IGHV1OR15-2		HNRNPA1P33						375	SNORC
PGLYRP4	SOD3				AP003059.1		CA9						376	PGLYRP4
PDIA2	GLYATL2				AC068305.2		ETV3L						377	PDIA2
NPFFR1	AL445437.1				SAA2		ANTXRL						378	NPFFR1
RDH10-AS1	CCNE1				FRMPD4		NCCRP1						379	RDH10-AS1
PRSS12	CD79A				ERICH3		LINC02577						380	PRSS12
EPHA7	AC092118.1				LAIR2		AL596087.2						381	EPHA7
FAM3D	NAT1				IGLV2-8		GHRH						382	FAM3D
FADS6	SYCE1L				IDO2		SCEL						383	FADS6
SLPI	C6orf223				SIM1		SOX6						384	SLPI
MAPT	LONRF2				GRM4		SYT9						385	MAPT
MARCO	ELOVL2				CSF2		LINC01191						386	MARCO
ACSL6	LCT				LINC01740		ACE2						387	ACSL6
ARLNC1	LNCAROD				AC093866.1		TNRC18P1						388	ARLNC1
SLC6A4	LINC01460				KCNE4		GP2						389	SLC6A4
CRLF1	NRTN				LILRP2		AL358394.1						390	CRLF1
AC244453.2	ECEL1				KRT17P1		AL133387.1						391	AC244453.2
TMEM249	OR2S1P				IGLV3-12		GABRE						392	TMEM249
CRABP1	KRT6A				UTS2		S100B						393	CRABP1
MRPS30-DT	SLC16A10				IGLV2-18		ROCR						394	MRPS30-DT
AL136172.1	DUSP9				IGKV1-6		C10orf90						395	AL136172.1
GALNT13	MAPT				KRT72		CCNA1						396	GALNT13
DCDC1	ELF5				PLIN5		AC119424.1						397	DCDC1
NOL4	LINC01819				PTH2R		AC092118.1						398	NOL4
AP001574.1	TREML2				BCAS1		NEK10						399	AP001574.1
TFCP2L1	AC013726.2				KRT14		PLAC9P1						400	TFCP2L1
DSG1	BLACAT1				TBC1D27P		SPATA4						401	DSG1
PCARE	SCARNA13				LINC02450		DEFB1						402	PCARE
CNGB1	CNGB1				TMEM145		LINC01671						403	CNGB1
LINC02532	LIPG				RP1		SLC30A10						404	LINC02532
EPHX3	INGX				SAA1		CCL18						405	EPHX3
DEGS2	LEFTY2				LINC01186		GRIK1-AS1						406	DEGS2
TMEM26	SLC1A2				AC243829.4		BMPR1B						407	TMEM26
CRHR1	BBOX1				IGLJ2		AC103719.1						408	CRHR1
CXCL10	DLX6-AS1				AC004836.1		AC004917.1						409	CXCL10
KLK5	SCARNA7				IGHV3-30		POTEI						410	KLK5
S100A2	FAM198B-AS1				AC123595.1		CAPN8						411	S100A2
ZNF560	RAB6C				TNFRSF13B		IGHV3-73						412	ZNF560
LINC01238	AC025423.3				PYY		AC112255.1						413	LINC01238
HMSD	FCRLB				CNR2		IRX6						414	HMSD
AL049629.1	RNF222				IGKV3D-15		LRP1B						415	AL049629.1
KRT222	SLC2A12				IGHV3-15		AC010729.2						416	KRT222
TMEM178B	CHST6				PLEKHD1		SYT1						417	TMEM178B
NCMAP	GABRA5				AC090206.1		TMEFF1						418	NCMAP
ATOH7	AC012467.1				IGHV1OR15-9		ANKRD30BP3						419	ATOH7
EMILIN3	AC092667.1				SIGLEC12		IL36RN						420	EMILIN3
PTCHD1	KIF19				IGLV5-45		CHI3L2						421	PTCHD1
CALCB	ERBB4				LINC02869		RPRM						422	CALCB
AL031429.2	CD70				MGAM		S100A8						423	AL031429.2
GNG4	TMEM26-AS1				GATA3-AS1		LINC01411						424	GNG4
CEROX1	LINC01910				IGHV3-49		FTCD						425	CEROX1
ECEL1	TRH				AL136115.1		PPIAP77						426	ECEL1
LBP	GBP5				AC091804.1		PDZK1						427	LBP
WFDC21P	AC011944.1				SLC25A24P1		ZIC4						428	WFDC21P
CCL7	FABP5P7				HDC		TARID						429	CCL7
PRR18	DPY19L2P4				GBX2		WNK4						430	PRR18
CBS	LGR5				TRPA1		IGLV3-21						431	CBS
OTOG	GATA3				IGLVI-70		KLK7						432	OTOG
DACH1	RBM24				SLC7A2		AP001021.3						433	DACH1
CHRDL2	ANXA8L1				TNNT2		ZIC1						434	CHRDL2
LCT	LINC01356				FCRL3		AMTN						435	LCT
CCDC144CP	SYT8				NKAIN1		PPARGC1A						436	CCDC144CP
LMO1	GBP1P1				IGHJ2		PGR						437	LMO1
TRIML2	PNOC				IGLC7		FGFBP1						438	TRIML2
AC136621.1	NR2E1				LINC02198		MT1H						439	AC136621.1
AC024901.1	FSIP1				GTSF1L		PTPRT						440	AC024901.1
AP003472.1	UGT2B7				IGKV3D-11		KRT16P6						441	AP003472.1
APCDD1L-DT	AC022113.2				FABP5P1		NKX2-5						442	APCDD1L-DT
MMP12	MIR3142HG				IL21-AS1		SCGB3A2						443	MMP12
PTX3	CRHR1				HKDC1		AC024592.2						444	PTX3
RFX4	DCHS2				IGHJ3P		UCP1						445	RFX4
BANCR	AGTR1				IGHV3-48		AL390755.2						446	BANCR
TAC1	SEZ6				AC104035.1		LINC02043						447	TAC1
ACAN	AL445250.1				NWD1		LNCAROD						448	ACAN
AL157387.2	AC136621.1				CR2		UGT2B7						449	AL157387.2
OR2S1P	PRSS3				IGKV2D-24		AQP5						450	OR2S1P
DSG3	TMEM171				LINC01215		SOSTDC1						451	DSG3
TTLL2	CPLX2				AC006058.1		IGLV3-1						452	TTLL2
CBLN2	PKP1				LINC02086		SMPX						453	CBLN2
TNIP3	TMEM71				CD1A		ALX1						454	TNIP3
MAPT-AS1	AP005205.2				ADGRF2		AWAT2						455	MAPT-AS1
DEPDC1-AS1	OR2I1P				PRELID2P1		CLLU1						456	DEPDC1-AS1
HNRNPA1P33	CLLU1-AS1				COMMD3-BMI1		LINC01971						457	HNRNPA1P33
CA9	IGHM				IGHV3OR16-9		ACOD1						458	CA9
PLCH1	ARSF				NBPF4		SYNPO2L						459	PLCH1
SLC6A11	FAM107A				MAG		TMPRSS12						460	SLC6A11
ETV3L	C11orf91				AL356515.1		EGFR-AS1						461	ETV3L
ANTXRL	AP000851.1				AC104248.1		LEMD1-AS1						462	ANTXRL
NCCRP1	NKG7				FYB2		SERPINB7						463	NCCRP1
LINC02577	AC127526.2				CCL19		CLSTN2						464	LINC02577
AL596087.2	EGFR				PAX5		RAD17P1						465	AL596087.2
GHRH	DSG3				FCRL4		AC078820.2						466	GHRH
SCEL	ICAM5				IGHV3-66		SRARP						467	SCEL
SOX6	IGHV3-73				FOXB1		LINC00552						468	SOX6
SYT9	NOVA1				HPX		CT62						469	SYT9
LINC01191	AC008760.2				ATRNL1		ISL2						470	LINC01191
ACE2	COL6A5				LINC02154		AC244205.1						471	ACE2
LINC01842	AC079296.1				IGHV1-2		KCNB2						472	LINC01842
TNRC18P1	SLC6A14				POTEH		KLK8						473	TNRC18P1
GP2	MCRIP2P1				CALML5		LINC00964						474	GP2
AL358394.1	ACTG2				AC083906.3		AP001172.1						475	AL358394.1
SOWAHA	AL596087.2				AC129502.1		ERBB4						476	SOWAHA
AL133387.1	PDCD1				KRT37		ANXA8L1						477	AL133387.1
GABRE	AL583785.1				C5orf64		IGFL2-AS1						478	GABRE
S100B	CTLA4				SLC25A48		IGLV3-25						479	S100B
ROCR	AC005082.1				AL049712.1		PKP1						480	ROCR
SLC38A3	GZMB				SLC34A2		GHRHR						481	SLC38A3
C10orf90	KCNE5				IGKV3OR2-268		PVALB						482	C10orf90
CCNA1	TMEM200C				AL121987.1		CARD17						483	CCNA1
COCH	RUNDC3A				RETN		MDGA2						484	COCH
AC119424.1	CXCL3				SAA2-SAA4		AC245041.2						485	AC119424.1
AC087481.1	PTCHD1				IGKV1D-43		KRT81						486	AC087481.1
AC092118.1	UGT2B4				IGKV1-17		AC064807.2						487	AC092118.1
NEK10	NR2E3				AF127577.2		AC016735.1						488	NEK10
PLAC9P1	CHRDL2				IGKJ5		DKK1						489	PLAC9P1
SPATA4	YBX2P2				KRT41P		SERPINB5						490	SPATA4
AL354793.1	LTA				AC018816.2		OR4K12P						491	AL354793.1
DEFB1	AC004917.1				Z82246.1		KIR2DL4						492	DEFB1
LINC01671	CCL13				KIAA0087		PDZPH1P						493	LINC01671
SLC30A10	TMC3				AC034206.1		TLX1						494	SLC30A10
CCL18	TF				IGKV1OR2-6		CLLU1-AS1						495	CCL18
POU3F2	PCP4L1				IGKV2-24		AC025048.1						496	POU3F2
COL2A1	SOX9-AS1				AC008619.1		PROM1						497	COL2A1
C5orf34-AS1	AC245041.2				IGLV5-48		SLURP1						498	C5orf34-AS1
AKR1C6P	GRAMD4P8				SERPINA5		TMEM161BP1						499	AKR1C6P
GRIK1-AS1	PCARE				AC002064.2		BNC1						500	GRIK1-AS1
BMPR1B	AC064799.2				ATP1A2		SPPL2C						501	BMPR1B
AC103719.1	PRSS12				IGLV2-14		ELOVL2-AS1						502	AC103719.1
AC004917.1	LINC00460				WNT7A		ORM1						503	AC004917.1
VGF	FCRLA				RHOT1P2		ANKRD1						504	VGF
GJB7	AC016735.1				IGHV3-53		LCN2						505	GJB7
POTEI	AL133387.1				IGHV3-62		CYP4A11						506	POTEI
CAPN8	FOXC2				AL049648.1		AC007991.4						507	CAPN8
IGHV3-73	NCCRP1				TRBV5-5		LINC01819						508	IGHV3-73
AC112255.1	CDCA7				IGHV5-51		IGHG1						509	AC112255.1
IRX6	ACAN				PPIAP45		KCNH1						510	IRX6
LRP1B	IGHG1				IGKV1OR22-1		AC133785.1						511	LRP1B
AC010729.2	CD38				ROBO2		LINC02515						512	AC010729.2
SYT1	LYPD6				PSMA8		AL033384.1						513	SYT1
TMEFF1	LINC01871				IGHV1-14		AL031587.1						514	TMEFF1
ANKRD30BP3	FOXQ1				AL136296.1		CYP4F29P						515	ANKRD30BP3
IL36RN	PTGS2				RN7SL674P		SUN3						516	IL36RN
CHI3L2	AC099329.2				IGLV3-10		TLX1NB						517	CHI3L2
STK33	DDN				AP000439.1		CYP2F1						518	STK33
OGN	CDHR3				C16orf92		POTEKP						519	OGN
RPRM	TMIGD2				GRIN2B		CLDN10						520	RPRM
S100A8	IGHG2				RPL31P44		IGLV3-19						521	S100A8
LINC01411	ANKRD1				CLEC6A		FOXL2						522	LINC01411
FTCD	CT62				LINC01563		VN1R53P						523	FTCD
PPIAP77	SLC6A4				GH1		TACC1P1						524	PPIAP77
AL138828.1	CD3D				B3GNT3		NTSR1						525	AL138828.1
PDZK1	ERICH5				IGHV3-33		ITPRID1						526	PDZK1
ZIC4	SERPINB5				IGKV2-29		ELOVL2						527	ZIC4
TARID	AC022075.1				RPL7AP26		LINC02652						528	TARID
WNK4	FCAMR				P3H2-AS1		C6orf223						529	WNK4
AC011773.1	SCARNA10				KRT23		AC004637.1						530	AC011773.1
IGLV3-21	VSTM5				TRBJ2-3		AL355796.1						531	IGLV3-21
TMEM151A	AL162581.1				IGHV1-67		LINC02437						532	TMEM151A
SLC14A2	SLC4A11				IGLL3P		AC008663.3						533	SLC14A2
AL032819.2	EPHX3				AL356417.1		AC092484.1						534	AL032819.2
TBR1	KCND3				TRBJ2-7		IGKV1-5						535	TBR1
KLK7	PCSK9				LRP2		RN7SKP275						536	KLK7
AP001021.3	FERMT1				ASIC2		DPY19L2P4						537	AP001021.3
EXTL1	CDHR1				LINC01727		AP000851.1						538	EXTL1
ZIC1	CDH19				IGKV6-21		AC006329.1						539	ZIC1
AMTN	IGKV2D-29				KCNH6		LINC00163						540	AMTN
PCSK1N	FMO6P				GPR87		AL512378.1						541	PCSK1N
PPARGC1A	AL390755.2				CYP2A7		SPAG6						542	PPARGC1A
PGR	CA12				IGHV4-28		PADI3						543	PGR
FGFBP1	AC109361.2				CD1B		AC022101.1						544	FGFBP1
MT1H	KLK10				PRMT8		TGM5						545	MT1H
PTPRT	LINC00839				TLR8-AS1		ACTG2						546	PTPRT
KRT16P6	RAD17P1				AC007673.1		BBOX1						547	KRT16P6
NKX2-5	PCDH8				IGHV3-21		AC015660.1						548	NKX2-5
AL139039.2	STK32B				IGKV1-39		SFRP1						549	AL139039.2
SCGB3A2	RPL39P40				AC037198.2		AL021026.1						550	SCGB3A2
AC024592.2	PROM1				ENPP7P11		TF						551	AC024592.2
AACSP1	PVALB				IGKV1OR2-108		IGLV1-47						552	AACSP1
UCP1	AICDA				LINC00028		AC245041.1						553	UCP1
AL390755.2	ROS1				IGLJ1		AZGP1P2						554	AL390755.2
LINC02043	SOX6				IGHV1OR21-1		LNCPRESS1						555	LINC02043
LNCAROD	LINC02043				AZU1		IGHV3-11						556	LNCAROD
UGT2B7	NXNL2				AC246787.2		ALB						557	UGT2B7
LHX2	AC024588.1				AC022929.2		AP000821.1						558	LHX2
AQP5	ADTRP				RERG-AS1		DEFB132						559	AQP5
LINC01143	AC021683.1				VNN3		ANXA8						560	LINC01143
FAM83A	STAC2				PACERR		IVL						561	FAM83A
SOSTDC1	GP2				MYOG		AGTR1						562	SOSTDC1
IGLV3-1	SPATA4				IGLV4-60		DSC3						563	IGLV3-1
SMPX	CLEC4E				IGLV4-3		IGHV1-18						564	SMPX
ALX1	NIBAN3				SORCS1		PSORS1C3						565	ALX1
AWAT2	IGLV2-11				SYT13		IGKV1-8						566	AWAT2
CLLU1	ANTXRL				FGF10-AS1		LGR5						567	CLLU1
LINC02568	LEMD1-DT				AGR2		TPRG1-AS2						568	LINC02568
LINC01971	AC099684.1				NBPF6		HNRNPA1P57						569	LINC01971
ACOD1	TCL1A				AL390294.1		LINC00993						570	ACOD1
SYNPO2L	POU2AF1				BEND4		TAT						571	SYNPO2L
LDHBP2	CARD17				AC124067.3		AC008663.1						572	LDHBP2
TMPRSS12	RUFY4				TRBJ2-2P		MUC16						573	TMPRSS12
EGFR-AS1	SCARNA6				ABCC8		EDAR						574	EGFR-AS1
LEMD1-AS1	LINC00880				LINC02132		MOGAT1						575	LEMD1-AS1
SERPINB7	PNMA6A				ERN2		LINC01559						576	SERPINB7
PDZRN4	KRT222				AF127577.6		MALRD1						577	PDZRN4
CLSTN2	NPM2				LINGO2		KLHDC7A						578	CLSTN2
RAD17P1	PDZK1				EPGN		TDRD12						579	RAD17P1
AC078820.2	SYNPO2L				LINC01781		FAR2P3						580	AC078820.2
CDHR4	KIF12				SNX18P13		CYP4F62P						581	CDHR4
SRARP	MYT1				IGKV2-30		GJB6						582	SRARP
LINC00552	CR1L				CHCHD3P1		MAPT-IT1						583	LINC00552
OR7E62P	AC112255.1				IGKV3D-20		IGLV1-44						584	OR7E62P
CACNA1B	AL022334.1				AC004522.3		MCCD1						585	CACNA1B
RPS12P31	CDKN2A-DT				PAX1		RSPO2						586	RPS12P31
CT62	XKR7				ANKRD30B		GRAMD4P8						587	CT62
ISL2	IGLL5				MAEL		DLK1						588	ISL2
AC244205.1	SLC4A10				AC239800.2		MROH3P						589	AC244205.1
AP003031.3	AC083841.1				FOLR3		AC011270.2						590	AP003031.3
AC007319.1	IGKC				AC034105.1		SLCO1A2						591	AC007319.1
SGCG	AC103740.2				FCRL1		SAMMSON						592	SGCG
KCNB2	SMCO3				IFNG		GLRA3						593	KCNB2
KLK8	MALRD1				ASB15		AC079296.1						594	KLK8
LINC00964	UBD				MKX		ARSF						595	LINC00964
C1orf105	MLIP				C4BPA		AC015712.4						596	C1orf105
AP001172.1	GPRIN2				RPS16P2		LINC02182						597	AP001172.1
LINC02669	KLK7				HEPACAM2		IGHV1-69D						598	LINC02669
AC111182.1	DAZL				AL135902.2		GLYATL2						599	AC111182.1
ERBB4	KBTBD12				MPPED1		QRFPR						600	ERBB4
ARL4AP5	TNRC18P1				IGHV1OR16-1		AC087392.2						601	ARL4AP5
ANXA8L1	AC064807.2				IGKV2-28		BMPR1B-DT						602	ANXA8L1
IGFL2-AS1	PSORS1C3				EEF1DP5		AC022424.1						603	IGFL2-AS1
AP003080.1	ALX1				ATP13A5		OXGR1						604	AP003080.1
IGLV3-25	FCER2				PRAMENP		AC020636.2						605	IGLV3-25
OR7E22P	RASAL1				IGKV6D-21		IGLV9-49						606	OR7E22P
PKP1	IGHG3				LINC01085		CYP4F30P						607	PKP1
GHRHR	OLFM4				IGHV3-71		IGHV2-5						608	GHRHR
PVALB	SLC39A12				NHLH2		SPHKAP						609	PVALB
TRIM71	WNK4				AL031770.1		FP475955.4						610	TRIM71
CARD17	AC008663.2				AL512631.1		MS4A8						611	CARD17
MDGA2	LINC00518				KRTDAP		COL19A1						612	MDGA2
AC245041.2	AP000851.2				AC103563.3		AC093297.1						613	AC245041.2
KRT81	RN7SL314P				IGKV1-27		MANCR						614	KRT81
AC064807.2	HOXA11-AS				LINC02594		FOXL2NB						615	AC064807.2
TRIM72	C10orf90				AL353803.2		RBM46						616	TRIM72
RD3	AL357054.2				IGHV3OR16-13		AP000851.2						617	RD3
AC016735.1	AC080038.3				NLRP8		PLA2G4E						618	AC016735.1
DKK1	APCDD1L-DT				SYNPR-AS1		AC025181.1						619	DKK1
SERPINB5	AL109761.1				ARHGAP42P2		AL138878.2						620	SERPINB5
OR4K12P	SLC9C1				RIMS4		ALX3						621	OR4K12P
KIR2DL4	GPR25				ATP4A		NPY1R						622	KIR2DL4
PDZPH1P	CHRNA9				AC115989.1		AGR3						623	PDZPH1P
TLX1	HOXA11				AL049836.1		H1-9P						624	TLX1
CLLU1-AS1	LCN2				IGLV8-61		SERPINA11						625	CLLU1-AS1
AC025048.1	KRT16P6				AC135068.2		CR936218.2						626	AC025048.1
PROM1	TTC24				GRPR		NLRP5						627	PROM1
SLURP1	SSTR3				IGKV2D-28		CXCL6						628	SLURP1
TMEM161BP1	TMEM150C				IGHV1-17		LINC01016						629	TMEM161BP1
BNC1	ANXA8				IGHV1-24		TMEM213						630	BNC1
SPPL2C	AC013565.1				IGLV1-36		POTEJ						631	SPPL2C
ELOVL2-AS1	SLC30A10				VWC2		TFF1						632	ELOVL2-AS1
ORM1	SLC6A15				GJB4		KRT85						633	ORM1
FNDC7	RAB6C-AS1				AL136987.1		LINC02747						634	FNDC7
GPR158	ULBP3				MIR133A1HG		AC026310.2						635	GPR158
ATP2B3	BANCR				AL354861.2		KRT223P						636	ATP2B3
ANKRD1	FMO3				IGKV2-26		AC008268.1						637	ANKRD1
LCN2	SIRPG				PPBP		IGHM						638	LCN2
AC104472.1	C4orf51				ITGB5-AS1		THEGL						639	AC104472.1
CYP4A11	SCEL				MIR4526		KRT3						640	CYP4A11
PCDHB17P	IGLC2				FOXC2-AS1		CCDC175						641	PCDHB17P
AC007991.4	PRKAG3				CPHL1P		C4orf54						642	AC007991.4
LINC01819	ALB				HSD17B2		IGHV3-64						643	LINC01819
SPINK5	TDGF1				AC012363.3		AL157387.1						644	SPINK5
SLC26A4-AS1	CHRM3-AS2				IGHV2-26		LINC01863						645	SLC26A4-AS1
IGHG1	IGKV3-11				CYP2B6		RN7SL455P						646	IGHG1
KCNH1	TLCD3B				TCEAL2		LINC01087						647	KCNH1
AC133785.1	AL157387.2				BRDT		AL023754.1						648	AC133785.1
LINC02515	RFLNA				DMBT1		IGHV6-1						649	LINC02515
ELFN1-AS1	FUT3				IGKV1OR22-5		ARL14						650	ELFN1-AS1
AL033384.1	SLC30A8				IGLV3-27		TUNAR						651	AL033384.1
AL031587.1	PDZPH1P				KRT17P2		IGKV1-33						652	AL031587.1
CYP4F29P	ARLNC1				IGKV1D-33		KRT4						653	CYP4F29P
FOXI3	AL358394.1				AC078993.1		SIX3-AS1						654	FOXI3
SUN3	PNLDC1				AC046158.3		IGHV2-70						655	SUN3
TLX1NB	BMPR1B-DT				AC124303.2		AC120498.6						656	TLX1NB
XDH	PTPRT				AC142381.1		GRIA2						657	XDH
AC061975.6	CLLU1				KIR3DL1		S100A9						658	AC061975.6
CYP2F1	IGHGP				KRT17P6		AC114501.1						659	CYP2F1
POTEKP	LINC02182				IGLV1-41		TPSG1						660	POTEKP
CLDN10	AL136366.1				LINC01768		LINC02115						661	CLDN10
IGLV3-19	SOX11				AC125603.2		IGLV3-9						662	IGLV3-19
FOXL2	IGHJ3				ANKRD30BP1		ANKRD30A						663	FOXL2
TMEM72	MIR2052HG				WFDC13		IGHV1-69						664	TMEM72
VN1R53P	SLC22A31				IGLV3-16		AP004371.1						665	VN1R53P
TACC1P1	STPG4				SLITRK6		ERICH5						666	TACC1P1
HRH3	SNAP25				IGHV3-22		LINC02224						667	HRH3
NTSR1	NPY6R				IGKV1D-13		TAGLN3						668	NTSR1
ITPRID1	IGHV4-39				AF233439.1		KRT17P8						669	ITPRID1
ELOVL2	ANKRD20A5P				AC021517.1		FOLR1						670	ELOVL2
LINC02652	FPR2				IGHV3OR16-6		KRT75						671	LINC02652
F7	UCHL1				AL161668.4		FAM9C						672	F7
NTSR2	NPY1R				IGHV4-4		OOEP						673	NTSR2
C6orf223	AC131011.2				IGHV3-19		TMEM211						674	C6orf223
AC004637.1	IGLL1				AP000654.1		AC104984.2						675	AC004637.1
AL355796.1	SH3PXD2A-AS1				C18orf15		TUBA3E						676	AL355796.1
MIMT1	ULBP1				IGKV7-3		GABRG3						677	MIMT1
TMEM215	LINC01238				CLEC4C		STAC2						678	TMEM215
LINC02437	LINC02437				LIPK		SERPINB2						679	LINC02437
USH1C	MINDY4B				MYPN		AC015910.1						680	USH1C
AC008663.3	TRIM29				AL158066.1		FRGCA						681	AC008663.3
AL355994.2	PTGFR				SPINK4		CWH43						682	AL355994.2
AC092484.1	AL645924.1				UGT2B15		CMTM5						683	AC092484.1
IGKV1-5	FCRL2				ADGRF1		CXADRP3						684	IGKV1-5
RN7SKP275	GRIA2				TPPP2		AC025154.2						685	RN7SKP275
TPRXL	VSNL1				CYP2B7P		CST9L						686	TPRXL
DPY19L2P4	SATB1-AS1				IGHV3OR16-8		AC073508.1						687	DPY19L2P4
AP000851.1	AL392183.1				UMOD		CCDC196						688	AP000851.1
AC006329.1	IGHV3-20				SERPINB10		IGKV1D-27						689	AC006329.1
LINC00163	AL033384.1				NDP		G6PC2						690	LINC00163
AC018781.1	KRT75				AC134879.2		FCAMR						691	AC018781.1
MKRN3	IRF4				IGKV1-12		IGHV1-3						692	MKRN3
AJ239328.1	IGKV3-15				AC026495.1		SULT1E1						693	AJ239328.1
AL512378.1	FTCD				BEX1		AC022196.1						694	AL512378.1
SPAG6	GTSF1				KLF2P2		SNTG2-AS1						695	SPAG6
PADI3	CXCL11				KRT17P3		CYP2G1P						696	PADI3
AC022101.1	AL645939.2				IGKV1OR2-11		ZNF725P						697	AC022101.1
TGM5	IGHV1-18				PRDX3P4		LINC01856						698	TGM5
ACTG2	TDRD12				IGSF1		AC091230.1						699	ACTG2
ZIM2-AS1	AC004969.1				PPP1R1B		AFP						700	ZIM2-AS1
BBOX1	FAM30A				IZUMO1R		AC004969.1						701	BBOX1
PCDH11X	AL031429.2				IGHV1-58		AC093903.1						702	PCDH11X
AC005696.4	AC244453.2				IGKV1D-16		IGKV1D-39						703	AC005696.4
AC015660.1	AC124248.1				AC108206.2		AC126564.1						704	AC015660.1
AL391427.1	KRT6C				AC092801.1		KCNC2						705	AL391427.1
SFRP1	FRMPD2				IGHV3OR16-15		AL358913.1						706	SFRP1
AL021026.1	AP000821.1				AC103563.1		IGKV2D-30						707	AL021026.1
OLIG1	AC024940.2				IGKV2D-40		CST9						708	OLIG1
TF	PCOLCE2				SLC7A4		OLFM4						709	TF
TFF3	CLEC4D				AL132708.1		AL031656.1						710	TFF3
ATP6V1B1-AS1	CNGA1				MLIP-IT1		MKRN9P						711	ATP6V1B1-AS1
IGLV1-47	LINC02515				IGLV2-28		ZP2						712	IGLV1-47
AC245041.1	CA9				AC006058.4		WIF1						713	AC245041.1
AC092969.1	MS4A8				IGHV3OR16-11		Z82214.2						714	AC092969.1
AC073114.1	PTPRN2				AL021395.1		VSTM2A						715	AC073114.1
AZGP1P2	HNRNPA1P33				RMST		S100A7A						716	AZGP1P2
LNCPRESS1	AC011374.1				AC107031.1		AP005121.1						717	LNCPRESS1
IGHV3-11	STH				IGLV5-37		SERPINA6						718	IGHV3-11
ALB	UCP1				EPS8L3		PHGR1						719	ALB
AP000821.1	GUCA1A				AC025470.2		SLC25A24P2						720	AP000821.1
AC007040.3	IGKV1-5				AL136146.1		TATDN2P3						721	AC007040.3
CAP2P1	ACTBP12				CLRN1		UPK1B						722	CAP2P1
DEFB132	KCNB2				SNORA63C		CRISP2						723	DEFB132
ANXA8	VTN				IGHV3-42		AC092071.1						724	ANXA8
IVL	CXCR5				IGHV3OR16-10		SLC6A10P						725	IVL
AGTR1	ELOVL2-AS1				SLC5A7		CYP2A7P2						726	AGTR1
DSC3	LINC00163				AC024451.1		S100G						727	DSC3
IGHV1-18	IGFALS				KLHL30-AS1		CST5						728	IGHV1-18
PSORS1C3	GJB5				ZFP57								729	PSORS1C3
IGKV1-8	MMP1				IGKV5-2								730	IGKV1-8
LGR5	AC069120.1				AC136428.1								731	LGR5
PRKG1-AS1	HMSD				RFX6								732	PRKG1-AS1
TPRG1-AS2	CCNYL2				AC015722.2								733	TPRG1-AS2
HNRNPA1P57	AC010280.2				IGHV2-70D								734	HNRNPA1P57
SMPD4P1	TRIM15				AC008878.3								735	SMPD4P1
AC120498.2	RERG-IT1				AL121578.2								736	AC120498.2
FAM81B	KRT17				AC011294.1								737	FAM81B
LINC00993	CST9L				KRTAP2-3								738	LINC00993
TAT	AC026310.2				PRTN3								739	TAT
AC008663.1	AC244205.1				CEACAM16								740	AC008663.1
MUC16	CLDN10				IGKV1D-17								741	MUC16
EDAR	AC115837.2				IGKV1-13								742	EDAR
MOGAT1	AC008663.3				HS3ST4								743	MOGAT1
CYP4F35P	AC106738.2				SCGN								744	CYP4F35P
LINC01559	IGHV4-31				TMEM82								745	LINC01559
AL109615.2	AC120498.6				CLEC4GP1								746	AL109615.2
MALRD1	IVL				LHX8								747	MALRD1
LINC00461	CHRM3				CEACAM5								748	LINC00461
KLHDC7A	AC245041.1				ABCC13								749	KLHDC7A
TDRD12	IGHV3-23				AC015909.3								750	TDRD12
FAR2P3	CCL17				PRAC2								751	FAR2P3
CYP4F62P	LINC01087				CACNG6								752	CYP4F62P
AP001626.1	AZGP1P2				CCK								753	AP001626.1
GJB6	AL357054.3				AC093326.1								754	GJB6
MAPT-IT1	DIPK1C				AC023509.5								755	MAPT-IT1
IGLV1-44	SPAG6				SILC1								756	IGLV1-44
MCCD1	IGLV1-40				MED15P4								757	MCCD1
RSPO2	KRT87P				LGI1								758	RSPO2
TBX4	COL26A1				AC044784.1								759	TBX4
GRAMD4P8	AC036108.1				SULT1C2P1								760	GRAMD4P8
BAK1P2	IL31RA				AC100826.1								761	BAK1P2
DLK1	AC021683.2				LINC02306								762	DLK1
MROH3P	LINC02747				ACTG1P22								763	MROH3P
AC011270.2	IGKV1-33				AC016825.1								764	AC011270.2
SLC47A1P2	ADAMTS15				ARHGAP36								765	SLC47A1P2
SLCO1A2	BANK1				SYCP1								766	SLCO1A2
SAMMSON	AQP5				RNU6-813P								767	SAMMSON
GLRA3	IGHV4-59				AC073365.1								768	GLRA3
AC079296.1	C8orf86				NXPH1								769	AC079296.1
ARSF	GCNT3				LINC00052								770	ARSF
AC015712.4	ZSWIM5P2				SIRLNT								771	AC015712.4
LINC02182	PCDH19												772	LINC02182
IGHV1-69D	GNAQP1												773	IGHV1-69D
FGG	AC092484.1												774	FGG
GLYATL2	SAA4												775	GLYATL2
LINC01511	ABCA13												776	LINC01511
QRFPR	TAFA4												777	QRFPR
AC087392.2	TMEFF1												778	AC087392.2
SNTN	SPATA46												779	SNTN
BMPR1B-DT	AC119424.1												780	BMPR1B-DT
AC022424.1	EWSAT1												781	AC022424.1
IL36G	SNORA74B												782	IL36G
CLIC6	IRAIN												783	CLIC6
OXGR1	AC092162.2												784	OXGR1
AC020636.2	AL355312.4												785	AC020636.2
IGLV9-49	FEM1AP2												786	IGLV9-49
CYP4F30P	FBN3												787	CYP4F30P
IGHV2-5	XIRP1												788	IGHV2-5
SPHKAP	POU4F1												789	SPHKAP
CD177	SLC28A1												790	CD177
FP475955.4	ZNF560												791	FP475955.4
ATP2B2	KCNH1												792	ATP2B2
MYEOV	CYP2A6												793	MYEOV
MS4A8	RET												794	MS4A8
COL19A1	IGHV1-69												795	COL19A1
AC093297.1	LGALS7B												796	AC093297.1
AL358394.2	IGKV3-20												797	AL358394.2
MANCR	AC022424.1												798	MANCR
LINC01508	H1-9P												799	LINC01508
FOXL2NB	AC024592.2												800	FOXL2NB
RBM46	AL512378.1												801	RBM46
AP000851.2	FNDC1-IT1												802	AP000851.2
PLA2G4E	IGLV3-9												803	PLA2G4E
AC025181.1	KRT4												804	AC025181.1
AL138878.2	BNC1												805	AL138878.2
ALX3	CCL24												806	ALX3
AC023421.1	LIN7A												807	AC023421.1
IL17C	LINC02577												808	IL17C
NPY1R	IGLV3-1												809	NPY1R
AGR3	SYP												810	AGR3
ADGB	KCNJ3												811	ADGB
H1-9P	IGLV1-44												812	H1-9P
CDK5R2	AC022196.1												813	CDK5R2
LINC00543	LINC01863												814	LINC00543
SERPINA11	LINC01096												815	SERPINA11
CR936218.2	ROCR												816	CR936218.2
SLC9C2	PLA2G2D												817	SLC9C2
NLRP5	CXCL8												818	NLRP5
CXCL6	BLK												819	CXCL6
LINC01016	AL137026.1												820	LINC01016
TMEM213	NOTUM												821	TMEM213
POTEJ	AC010729.2												822	POTEJ
TFF1	NOL4												823	TFF1
FAM83A-AS1	IGDCC3												824	FAM83A-AS1
KRT85	IGLV2-23												825	KRT85
LINC02747	TRPM6												826	LINC02747
LGALS9B	KRT77												827	LGALS9B
AC026310.2	AC093297.1												828	AC026310.2
KRT223P	AP003472.1												829	KRT223P
AC093732.1	APOBEC3A												830	AC093732.1
AC008268.1	FSD1												831	AC008268.1
NPBWR1	SPSB4												832	NPBWR1
AC009229.4	RHOXF1-AS1												833	AC009229.4
IGHM	AC069148.1												834	IGHM
EN2	TMSB15A												835	EN2
KCNQ2	SIX3												836	KCNQ2
THEGL	TTC6												837	THEGL
KRT3	AC100793.4												838	KRT3
CCDC175	IGLV4-69												839	CCDC175
C4orf54	CLCA2												840	C4orf54
IGHV3-64	MT1H												841	IGHV3-64
AL157387.1	IGHV3-64												842	AL157387.1
LINC01863	HEPHL1												843	LINC01863
RN7SL455P	CCNA1												844	RN7SL455P
LINC02864	AC005050.1												845	LINC02864
LINC01087	AL139081.1												846	LINC01087
IFNL1	AC024901.1												847	IFNL1
AL023754.1	CMTM5												848	AL023754.1
PCP4	LINC00964												849	PCP4
IGHV6-1	NSG2												850	IGHV6-1
ARL14	SFRP1												851	ARL14
TUNAR	C1orf61												852	TUNAR
IGKV1-33	LEMD1-AS1												853	IGKV1-33
LINC01587	KRT85												854	LINC01587
KRT4	DNAH17-AS1												855	KRT4
SIX3-AS1	AC018816.1												856	SIX3-AS1
PGAM1P4	KRT5												857	PGAM1P4
IGHV2-70	OSTN-AS1												858	IGHV2-70
CYP4F8	CCDC196												859	CYP4F8
AC120498.6	LINC02397												860	AC120498.6
AL035425.4	PGR												861	AL035425.4
ATP12A	AC007991.4												862	ATP12A
HMGCS2	TRPV6												863	HMGCS2
GRIA2	AMER3												864	GRIA2
S100A9	STX19												865	S100A9
PLET1	AL079343.1												866	PLET1
AC114501.1	CNTNAP3												867	AC114501.1
TPSG1	RHOT1P1												868	TPSG1
LINC02115	TNFRSF17												869	LINC02115
IGLV3-9	AL023754.1												870	IGLV3-9
POU6F2	KANK4												871	POU6F2
ANKRD30A	LINC02224												872	ANKRD30A
IGHV1-69	IGHV1-46												873	IGHV1-69
AC103770.1	AL034346.1												874	AC103770.1
AP004371.1	GFRA1												875	AP004371.1
PPP1R9A-AS1	POTEJ												876	PPP1R9A-AS1
AGGF1P3	AKR7A3												877	AGGF1P3
ERICH5	HRK												878	ERICH5
LINC02224	BX842568.2												879	LINC02224
CRYBA2	DUOXA1												880	CRYBA2
TAGLN3	ZBED2												881	TAGLN3
KRT17P8	MROH3P												882	KRT17P8
AC132825.1	MMP12												883	AC132825.1
FOLR1	PROK2												884	FOLR1
KRT75	AC092979.1												885	KRT75
FAM9C	LINC01191												886	FAM9C
DCX	IGLV3-19												887	DCX
ELOA2	CDH7												888	ELOA2
OOEP	MYB-AS1												889	OOEP
ANKRD34B	KIR3DX1												890	ANKRD34B
TMEM211	MS4A1												891	TMEM211
PGLYRP2	HOXD11												892	PGLYRP2
GLRA2	KCNC2												893	GLRA2
KCNH1-IT1	KIR2DL4												894	KCNH1-IT1
AC104984.2	FCRL5												895	AC104984.2
TUBA3E	APCDD1L												896	TUBA3E
ARHGAP40	TMEM132E												897	ARHGAP40
GABRG3	LINC02195												898	GABRG3
AC104024.2	PGBD5												899	AC104024.2
AC006305.2	SHC4												900	AC006305.2
AL450996.1	NUDT19P5												901	AL450996.1
STAC2	HUS1B												902	STAC2
GFY	VSX2												903	GFY
SERPINB2	TCP11												904	SERPINB2
SNORD3B-1	RPL6P4												905	SNORD3B-1
AC015910.1	ZDHHC22												906	AC015910.1
FRGCA	LINC01411												907	FRGCA
CWH43	SLURP1												908	CWH43
CPB1	MAPT-IT1												909	CPB1
GABRQ	SNORD15B												910	GABRQ
CMTM5	AC013652.1												911	CMTM5
PTPRZ1	INA												912	PTPRZ1
CXADRP3	IGKV1-16												913	CXADRP3
PRAME	IRX1												914	PRAME
SCGB1D2	SYT9												915	SCGB1D2
AC025154.2	AC120498.10												916	AC025154.2
AC092979.1	AC025048.1												917	AC092979.1
ARPP21	PDZK1IP1												918	ARPP21
CA10	HLA-DPA3												919	CA10
PSMC1P11	IGHV1-69D												920	PSMC1P11
CNTN5	VN1R53P												921	CNTN5
CST9L	SLC22A10												922	CST9L
UGT2B4	MCCD1												923	UGT2B4
ST7-AS2	ANK1												924	ST7-AS2
C12orf56	CPA2												925	C12orf56
AC104966.1	ANKRD20A11P												926	AC104966.1
AC073508.1	PLS3-AS1												927	AC073508.1
CCDC196	IGLC3												928	CCDC196
SCGB2A1	AC011498.4												929	SCGB2A1
IGKV1D-27	AC002064.3												930	IGKV1D-27
G6PC2	DKK1												931	G6PC2
FCAMR	OR4K12P												932	FCAMR
IGHV1-3	LINC02422												933	IGHV1-3
SULT1E1	AC079089.1												934	SULT1E1
AC022196.1	PEBP4												935	AC022196.1
SNTG2-AS1	IGHV6-1												936	SNTG2-AS1
CYP2G1P	IGHV4-34												937	CYP2G1P
ZNF725P	IGLV6-57												938	ZNF725P
LINC01856	IGKV4-1												939	LINC01856
AC091230.1	AC108097.1												940	AC091230.1
AFP	DSC3												941	AFP
AC004969.1	IGHV1OR15-2												942	AC004969.1
AC093903.1	FAM135B												943	AC093903.1
KRT20	AC078923.1												944	KRT20
ZIC5	AP003059.1												945	ZIC5
INSL6	AC068305.2												946	INSL6
IGKV1D-39	LINC02652												947	IGKV1D-39
AL357093.2	TCAM1P												948	AL357093.2
ADAM29	ZNF725P												949	ADAM29
GRAMD4P7	SAA2												950	GRAMD4P7
ADGRD2	AC008663.1												951	ADGRD2
AC126564.1	ASCL1												952	AC126564.1
LINC00668	AP001574.1												953	LINC00668
KCNC2	FRMPD4												954	KCNC2
NPY2R	ERICH3												955	NPY2R
AP003032.1	LAIR2												956	AP003032.1
AL358913.1	IGLV2-8												957	AL358913.1
IGKV2D-30	CST9												958	IGKV2D-30
CYP2C18	IDO2												959	CYP2C18
CST9	FOLR1												960	CST9
CDC20B	SIM1												961	CDC20B
OLFM4	SMPX												962	OLFM4
AL031656.1	SCARNA21												963	AL031656.1
KCNMB2-AS1	GRM4												964	KCNMB2-AS1
MKRN9P	IGKV1-8												965	MKRN9P
SCN1A	CSF2												966	SCN1A
ZP2	ISL2												967	ZP2
WIF1	LINC01740												968	WIF1
GABRA3	AC093866.1												969	GABRA3
Z82214.2	KCNE4												970	Z82214.2
FGB	LORICRIN												971	FGB
VSTM2A	EMILIN3												972	VSTM2A
S100A7A	PPARGC1A												973	S100A7A
FSTL5	AC080037.2												974	FSTL5
AP005121.1	IL36RN												975	AP005121.1
SERPINA6	LILRP2												976	SERPINA6
PHGR1	CELF3												977	PHGR1
SLC25A24P2	KRT17P1												978	SLC25A24P2
TATDN2P3	GHRHR												979	TATDN2P3
SRGAP3-AS2	AC008592.4												980	SRGAP3-AS2
UPK1B	IGLV3-12												981	UPK1B
CRISP2	UTS2												982	CRISP2
KRT77	AC008268.1												983	KRT77
AC092071.1	AL355796.1												984	AC092071.1
SLC6A10P	IGLV2-18												985	SLC6A10P
CYP2A7P2	S100A7												986	CYP2A7P2
AC115837.2	IGKV1-6												987	AC115837.2
S100G	PPIAP77												988	S100G
CST5	KRT72												989	CST5
	PLIN5												990	GLIPR2
	SH3GL3												991	FSCN1
	AL138878.2												992	THSD4
	PTH2R												993	TBC1D9
	SLC22A16												994	CHST2
	IGHV2-5												995	RGMA
	FAR2P3												996	LINC01315
	BCAS1												997	IL34
	KRT14												998	CHGB
	TBC1D27P												999	TMEM158
	LINC02450												1000	AC096733.3
	AWAT2												1001	CHGA
	TMEM145												1002	HLA-DOB
	RP1												1003	AC093297.2
	CXCL6												1004	MFGE8
	NANOGP1												1005	FAM171A1
	AC022101.1												1006	EPHB6
	SAA1												1007	CLCN4
	RN7SKP275												1008	UBASH3B
	NEK10												1009	RAB7B
	LINC01186												1010	IL32
	AC243829.4												1011	GPR55
	GLRA3												1012	TNNI2
	AL021026.1												1013	LINC01133
	IGLJ2												1014	S100A3
	AC004836.1												1015	CSRP2
	IGHV3-30												1016	WNT10A
	LINC02115												1017	SCARNA5
	IGLV9-49												1018	ACADSB
	AC123595.1												1019	PARD6B
	TNFRSF13B												1020	AL356417.2
	PYY												1021	MRPS30
	CNR2												1022	RUNX3
	GRIK1-AS1												1023	SPAAR
	IGKV3D-15												1024	CD79B
	SRARP												1025	AFF3
	DNER												1026	MPZ
	IGHV3-15												1027	IGF1R
	PLEKHD1												1028	CACNA2D2
	AC090206.1												1029	RETREG1
	IGHV1OR15-9												1030	POMC
	SIGLEC12												1031	FABP5
	IGLV5-45												1032	LINC01354
	LINC02869												1033	SMIM25
	IGLV3-25												1034	TGM1
	MUC2												1035	VIM-AS1
	MGAM												1036	B3GNT7
	GATA3-AS1												1037	CDH3
	LINC01983												1038	ST8SIA1
	IGHV3-49												1039	IL4I1
	CYP4F30P												1040	OXER1
	LINC01694												1041	GBP1
	AL136115.1												1042	IL2RA
	AC091804.1												1043	FUT7
	SNORA12												1044	KCNN4
	IGHV2-70												1045	RPS2P32
	SLC25A24P1												1046	PCSK1
	TPSG1												1047	FOXL1
	HDC												1048	FOSL1
	CRABP1												1049	ARNTL2
	GBX2												1050	TRABD2A
	TRPA1												1051	CPNE8-AS1
	IGLVI-70												1052	SLC39A6
	SLC7A2												1053	CD7
	TNNT2												1054	SLIT1
	FCRL3												1055	GSTP1
	NKAIN1												1056	DOK5
	IGHJ2												1057	CLDN1
	IGLC7												1058	AC126773.4
	LINC02198												1059	NRIP3
	AC015660.1												1060	KCNC1
	GTSF1L												1061	RGS22
	CAPN8												1062	SEZ6L
	TMEM161BP1												1063	PEX5L
	ANKRD30A												1064	ARMT1
	IGKV3D-11												1065	LINC01235
	FABP5P1												1066	FGFBP2
	IL21-AS1												1067	BCL2L14
	HKDC1												1068	RASD2
	IGHJ3P												1069	AIM2
	IGHV3-11												1070	MAL
	IGHV3-48												1071	REPS2
	SPHKAP												1072	LTB
	AC104035.1												1073	SNORA23
	EDAR												1074	BAIAP2L2
	AC073508.1												1075	INSYN2A
	NWD1												1076	LAG3
	TEX15												1077	SLC27A2
	ZIC1												1078	CD19
	CR2												1079	S1PR4
	IGKV2D-24												1080	ST3GAL6-AS1
	LINC01215												1081	FAM234B
	OTOG												1082	LINC00944
	AC006058.1												1083	TNFRSF13C
	LINC02086												1084	GRIA1
	CD1A												1085	THSD4-AS1
	LINC01634												1086	AP003065.1
	IGHV1-3												1087	DPF3
	ADGRF2												1088	BMP2
	SUN3												1089	SNORA73B
	SMOC1												1090	VNN1
	AL031587.1												1091	C5orf46
	PRELID2P1												1092	ARHGEF4
	COMMD3-BMI1												1093	ADCY1
	IGHV3OR16-9												1094	AC090152.1
	NBPF4												1095	VPREB3
	MAG												1096	AL021068.1
	AL356515.1												1097	PRKCQ-AS1
	IGKV1D-27												1098	EPHB1
	LINC01559												1099	GNLY
	ITPRID1												1100	EGFL6
	SERPINB2												1101	SLC16A6
	AC104248.1												1102	LINC00857
	TPRG1-AS2												1103	KRT86
	FYB2												1104	CFAP61
	CYP4A11												1105	LINC01357
	CCL19												1106	LINC01615
	PAX5												1107	SLC30A3
	SLCO1A2												1108	AC011511.5
	FCRL4												1109	AC068473.3
	IGHV3-66												1110	ESR1
	FOXB1												1111	LINC02473
	HPX												1112	ETV7-AS1
	ATRNL1												1113	CCDC170
	LINC02154												1114	MIR29B2CHG
	IGHV1-2												1115	S100A1
	POTEH												1116	ZAP70
	CALML5												1117	DNAJC12
	AC083906.3												1118	SOD3
	TMEM74												1119	AL445437.1
	AC015712.4												1120	CD79A
	AC129502.1												1121	SYCE1L
	KRT37												1122	LONRF2
	C5orf64												1123	SLC16A10
	SLC25A48												1124	TREML2
	TARID												1125	SCARNA13
	AC114501.1												1126	LIPG
	AL049712.1												1127	LEFTY2
	SLC34A2												1128	SLC1A2
	IGKV3OR2-268												1129	SCARNA7
	CYP4F29P												1130	FAM198B-AS1
	AL121987.1												1131	AC025423.3
	TMEM211												1132	FCRLB
	RETN												1133	SLC2A12
	SAA2-SAA4												1134	CHST6
	IGLV1-47												1135	AC012467.1
	IGKV1D-43												1136	AC092667.1
	CSAG1												1137	KIF19
	IGKV1-17												1138	CD70
	AF127577.2												1139	TMEM26-AS1
	ANKRD30BP3												1140	TRH
	SERPINA6												1141	GBP5
	IGKJ5												1142	AC011944.1
	KRT41P												1143	FABP5P7
	AC018816.2												1144	GATA3
	Z82246.1												1145	RBM24
	KRT3												1146	LINC01356
	LNCPRESS1												1147	SYT8
	KIAA0087												1148	GBP1P1
	MAPT-AS1												1149	PNOC
	AC034206.1												1150	FSIP1
	SLC25A24P2												1151	AC022113.2
	IGKV1OR2-6												1152	MIR3142HG
	PHGR1												1153	SEZ6
	IGKV2-24												1154	AL445250.1
	SCGB3A2												1155	CPLX2
	AC008619.1												1156	TMEM71
	CASP14												1157	AP005205.2
	IGLV5-48												1158	OR2I1P
	SERPINA5												1159	FAM107A
	AC002064.2												1160	C11orf91
	ATP1A2												1161	NKG7
	RNY1												1162	AC127526.2
	CSMD3												1163	EGFR
	IGLV2-14												1164	ICAM5
	WNT7A												1165	NOVA1
	CYP2F1												1166	AC008760.2
	RHOT1P2												1167	COL6A5
	IGHV3-53												1168	PDCD1
	IGHV3-62												1169	AL583785.1
	AL049648.1												1170	CTLA4
	TRBV5-5												1171	AC005082.1
	IGHV5-51												1172	GZMB
	FOXL2												1173	TMEM200C
	PPIAP45												1174	RUNDC3A
	AC133785.1												1175	CXCL3
	LINC01971												1176	NR2E3
	UNC13A												1177	LTA
	IGKV1OR22-1												1178	CCL13
	AL607028.1												1179	PCP4L1
	ROBO2												1180	AC064799.2
	PSMA8												1181	LINC00460
	IGHV1-14												1182	FCRLA
	AL136296.1												1183	FOXC2
	RN7SL674P												1184	CD38
	IGLV3-10												1185	LYPD6
	AP000439.1												1186	LINC01871
	C16orf92												1187	FOXQ1
	GRIN2B												1188	PTGS2
	RPL31P44												1189	AC099329.2
	CLEC6A												1190	CDHR3
	COL19A1												1191	TMIGD2
	AGR3												1192	IGHG2
	ZP2												1193	CD3D
	LINC01563												1194	AC022075.1
	PXDNL												1195	SCARNA10
	GH1												1196	AL162581.1
	TUBA3E												1197	SLC4A11
	B3GNT3												1198	KCND3
	TMPRSS12												1199	PCSK9
	IGHV3-33												1200	CDHR1
	IGKV2-29												1201	IGKV2D-29
	RPL7AP26												1202	CA12
	P3H2-AS1												1203	AC109361.2
	KRT23												1204	KLK10
	RFX4												1205	STK32B
	CYP4F62P												1206	AICDA
	TRBJ2-3												1207	AC024588.1
	IGHV1-67												1208	ADTRP
	IGLL3P												1209	CLEC4E
	ACP7												1210	NIBAN3
	AL356417.1												1211	IGLV2-11
	TRBJ2-7												1212	AC099684.1
	LRP2												1213	TCL1A
	ASIC2												1214	POU2AF1
	LINC01727												1215	RUFY4
	IGKV6-21												1216	SCARNA6
	LINC00513												1217	LINC00880
	KCNH6												1218	PNMA6A
	GPR87												1219	NPM2
	CYP2A7												1220	MYT1
	IGHV4-28												1221	CR1L
	CD1B												1222	XKR7
	SULT1E1												1223	IGLL5
	PRMT8												1224	SLC4A10
	TLR8-AS1												1225	IGKC
	AC007673.1												1226	AC103740.2
	CHST4												1227	SMCO3
	IGHV3-21												1228	UBD
	SAMMSON												1229	MLIP
	IGKV1-39												1230	GPRIN2
	AC037198.2												1231	DAZL
	ENPP7P11												1232	FCER2
	FGFBP1												1233	RASAL1
	IGKV1OR2-108												1234	IGHG3
	ZIC4												1235	AC008663.2
	LINC00028												1236	HOXA11-AS
	SNORA20												1237	AL357054.2
	IGLJ1												1238	SLC9C1
	IGHV1OR21-1												1239	GPR25
	LRP1B												1240	CHRNA9
	AZU1												1241	HOXA11
	AC246787.2												1242	TTC24
	AC022929.2												1243	SSTR3
	RERG-AS1												1244	TMEM150C
	VNN3												1245	AC013565.1
	PACERR												1246	FMO3
	CWH43												1247	SIRPG
	AL358913.1												1248	IGLC2
	IGKV1D-39												1249	TDGF1
	KRT17P8												1250	CHRM3-AS2
	MYOG												1251	IGKV3-11
	IGLV4-60												1252	TLCD3B
	IGLV4-3												1253	RFLNA
	SORCS1												1254	FUT3
	AL356311.1												1255	SLC30A8
	SYT13												1256	IGHGP
	FGF10-AS1												1257	IGHJ3
	AGR2												1258	MIR2052HG
	NBPF6												1259	SNAP25
	AL390294.1												1260	NPY6R
	WIF1												1261	IGHV4-39
	BEND4												1262	ANKRD20A5P
	CALCB												1263	FPR2
	AC124067.3												1264	AC131011.2
	NTS												1265	IGLL1
	TRBJ2-2P												1266	MINDY4B
	ABCC8												1267	TRIM29
	LINC02132												1268	PTGFR
	RSPO2												1269	AL645924.1
	ERN2												1270	FCRL2
	KLHDC7A												1271	VSNL1
	AF127577.6												1272	SATB1-AS1
	LINGO2												1273	AL392183.1
	NELL1												1274	IGHV3-20
	CCL7												1275	IRF4
	EPGN												1276	IGKV3-15
	TMEM213												1277	GTSF1
	AC104984.2												1278	CXCL11
	LINC01781												1279	AL645939.2
	SNX18P13												1280	FAM30A
	IGKV2-30												1281	AC124248.1
	NCMAP												1282	FRMPD2
	CHCHD3P1												1283	PCOLCE2
	IGKV3D-20												1284	CLEC4D
	AC004522.3												1285	CNGA1
	PAX1												1286	PTPRN2
	ANKRD30B												1287	AC011374.1
	MAEL												1288	STH
	CYP2G1P												1289	GUCA1A
	TAGLN3												1290	ACTBP12
	AC239800.2												1291	VTN
	FOLR3												1292	CXCR5
	AC034105.1												1293	GJB5
	IGKV2D-30												1294	MMP1
	QRFPR												1295	AC069120.1
	FCRL1												1296	AC010280.2
	IFNG												1297	RERG-IT1
	ASB15												1298	KRT17
	MKX												1299	AC106738.2
	C4BPA												1300	IGHV4-31
	S100G												1301	IGHV3-23
	RPS16P2												1302	CCL17
	HEPACAM2												1303	AL357054.3
	AL135902.2												1304	DIPK1C
	MPPED1												1305	IGLV1-40
	IGHV1OR16-1												1306	KRT87P
	IGKV2-28												1307	AC036108.1
	SOSTDC1												1308	IL31RA
	EEF1DP5												1309	ADAMTS15
	ATP13A5												1310	BANK1
	PRAMENP												1311	IGHV4-59
	IGKV6D-21												1312	C8orf86
	LINC01085												1313	GCNT3
	IGHV3-71												1314	ZSWIM5P2
	NHLH2												1315	PCDH19
	AL031770.1												1316	GNAQP1
	RBM46												1317	SAA4
	AL512631.1												1318	SPATA46
	KRTDAP												1319	EWSAT1
	FP475955.4												1320	SNORA74B
	NTSR1												1321	IRAIN
	AC103563.3												1322	AC092162.2
	THEGL												1323	AL355312.4
	IGKV1-27												1324	XIRP1
	LINC02594												1325	CYP2A6
	AL353803.2												1326	RET
	IGHV3OR16-13												1327	LGALS7B
	MKRN9P												1328	IGKV3-20
	NLRP8												1329	FNDC1-IT1
	SYNPR-AS1												1330	CCL24
	ARHGAP42P2												1331	LIN7A
	RIMS4												1332	SYP
	ATP4A												1333	KCNJ3
	CHRNB2												1334	LINC01096
	MOGAT1												1335	PLA2G2D
	CR936218.2												1336	CXCL8
	AC115989.1												1337	BLK
	AL049836.1												1338	AL137026.1
	IGLV8-61												1339	NOTUM
	AC135068.2												1340	IGDCC3
	GRPR												1341	IGLV2-23
	IGKV2D-28												1342	TRPM6
	IGHV1-17												1343	APOBEC3A
	SLC8A2												1344	SPSB4
	OOEP												1345	RHOXF1-AS1
	IGHV1-24												1346	AC069148.1
	IGLV1-36												1347	TTC6
	VWC2												1348	AC100793.4
	INSM1												1349	IGLV4-69
	FADS6												1350	CLCA2
	GJB4												1351	HEPHL1
	AL136987.1												1352	AC005050.1
	DEFB132												1353	AL139081.1
	RNU4-2												1354	NSG2
	SERPINA11												1355	AC018816.1
	NLRP5												1356	KRT5
	MIR133A1HG												1357	OSTN-AS1
	AL354861.2												1358	LINC02397
	IGKV2-26												1359	TRPV6
	ACOD1												1360	AMER3
	GHRH												1361	STX19
	PPBP												1362	AL079343.1
	VSTM2A												1363	CNTNAP3
	ITGB5-AS1												1364	RHOT1P1
	MIR4526												1365	TNFRSF17
	RPRM												1366	KANK4
	FOXC2-AS1												1367	IGHV1-46
	CPHL1P												1368	AL034346.1
	HSD17B2												1369	GFRA1
	AC012363.3												1370	AKR7A3
	PHF21B												1371	DUOXA1
	AC093903.1												1372	ZBED2
	SEC14L4												1373	PROK2
	IGHV2-26												1374	CDH7
	CYP2B6												1375	MYB-AS1
	TCEAL2												1376	KIR3DX1
	AC025181.1												1377	MS4A1
	BRDT												1378	HOXD11
	DMBT1												1379	FCRL5
	IGKV1OR22-5												1380	APCDD1L
	IGLV3-27												1381	TMEM132E
	SPPL2C												1382	LINC02195
	LINC00552												1383	NUDT19P5
	ACTL6B												1384	HUS1B
	KRT17P2												1385	VSX2
	IGKV1D-33												1386	TCP11
	MANCR												1387	RPL6P4
	AC078993.1												1388	ZDHHC22
	SLC2A14												1389	SNORD15B
	MUC16												1390	AC013652.1
	AC046158.3												1391	IGKV1-16
	AC124303.2												1392	IRX1
	AC142381.1												1393	AC120498.10
	KIR3DL1												1394	PDZK1IP1
	KRT17P6												1395	HLA-DPA3
	IGLV1-41												1396	SLC22A10
	AC126564.1												1397	ANK1
	LINC01768												1398	CPA2
	AC125603.2												1399	ANKRD20A11P
	ANKRD30BP1												1400	IGLC3
	CST4												1401	AC011498.4
	ORM1												1402	AC002064.3
	WFDC13												1403	LINC02422
	IGLV3-16												1404	IGHV4-34
	SLITRK6												1405	IGLV6-57
	HNRNPA1P57												1406	IGKV4-1
	IGHV3-22												1407	AC108097.1
	LMO1												1408	IGHV1OR15-2
	ARL14												1409	FAM135B
	IGKV1D-13												1410	AP003059.1
	OXGR1												1411	AC068305.2
	AF233439.1												1412	SAA2
	AC021517.1												1413	ASCL1
	S100A7A												1414	FRMPD4
	IGHV3OR16-6												1415	ERICH3
	AL161668.4												1416	LAIR2
	PLAC9P1												1417	IGLV2-8
	IGHV4-4												1418	IDO2
	IGHV3-19												1419	SIM1
	AP000654.1												1420	SCARNA21
	CLVS2												1421	GRM4
	C18orf15												1422	CSF2
	IGKV7-3												1423	LINC01740
	CLEC4C												1424	AC093866.1
	AP001021.3												1425	KCNE4
	CBLN2												1426	LORICRIN
	LIPK												1427	LILRP2
	MYPN												1428	CELF3
	AL158066.1												1429	KRT17P1
	AC011270.2												1430	IGLV3-12
	SPINK4												1431	UTS2
	UGT2B15												1432	IGLV2-18
	GJB6												1433	S100A7
	LINC01016												1434	IGKV1-6
	ADGRF1												1435	KRT72
	TPPP2												1436	PLIN5
	CYP2B7P												1437	PTH2R
	RN7SL359P												1438	BCAS1
	IGHV3OR16-8												1439	KRT14
	UMOD												1440	TBC1D27P
	SERPINB10												1441	LINC02450
	AC020636.2												1442	TMEM145
	NDP												1443	RP1
	AC134879.2												1444	SAA1
	AP004371.1												1445	LINC01186
	IGKV1-12												1446	AC243829.4
	AC026495.1												1447	IGLJ2
	BEX1												1448	AC004836.1
	AC005183.1												1449	IGHV3-30
	KLF2P2												1450	AC123595.1
	KRT17P3												1451	TNFRSF13B
	TUNAR												1452	PYY
	IGKV1OR2-11												1453	CNR2
	PRDX3P4												1454	IGKV3D-15
	IGSF1												1455	IGHV3-15
	PPP1R1B												1456	PLEKHD1
	IZUMO1R												1457	AC090206.1
	AC103719.1												1458	IGHV1OR15-9
	IGFL2-AS1												1459	SIGLEC12
	IGHV1-58												1460	IGLV5-45
	HAR1B												1461	LINC02869
	PGPEP1L												1462	MUC2
	IGKV1D-16												1463	MGAM
	GSTA1												1464	GATA3-AS1
	AC108206.2												1465	LINC01983
	AC006329.1												1466	IGHV3-49
	AC092801.1												1467	AL136115.1
	IGHV3OR16-15												1468	AC091804.1
	AC103563.1												1469	SNORA12
	IGKV2D-40												1470	SLC25A24P1
	SLC7A4												1471	HDC
	ALX3												1472	GBX2
	AC087392.2												1473	TRPA1
	AFP												1474	IGLVI-70
	AL157387.1												1475	SLC7A2
	TLX1												1476	TNNT2
	AC015910.1												1477	FCRL3
	AC027018.1												1478	NKAIN1
	RN7SL455P												1479	IGHJ2
	AL132708.1												1480	IGLC7
	MLIP-IT1												1481	LINC02198
	IGLV2-28												1482	GTSF1L
	AC006058.4												1483	IGKV3D-11
	AL031656.1												1484	FABP5P1
	EGFR-AS1												1485	IL21-AS1
	IGHV3OR16-11												1486	HKDC1
	AL021395.1												1487	IGHJ3P
	RMST												1488	IGHV3-48
	AC107031.1												1489	AC104035.1
	MDGA2												1490	NWD1
	AC091230.1												1491	CR2
	CGA												1492	IGKV2D-24
	FRGCA												1493	LINC01215
	IGLV5-37												1494	AC006058.1
	FAM9C												1495	LINC02086
	EPS8L3												1496	CD1A
	AC025470.2												1497	ADGRF2
	AL136146.1												1498	PRELID2P1
	CLRN1												1499	COMMD3-BMI1
	SNORA63C												1500	IGHV3OR16-9
	AC092071.1												1501	NBPF4
	LRTM2												1502	MAG
	LINC00993												1503	AL356515.1
	CRISP2												1504	AC104248.1
	RNU4-1												1505	FYB2
	TACC1P1												1506	CCL19
	MAPK4												1507	PAX5
	IGHV3-42												1508	FCRL4
	NKX2-5												1509	IGHV3-66
	IGHV3OR16-10												1510	FOXB1
	CXADRP3												1511	HPX
	SLC5A7												1512	ATRNL1
	MUCL1												1513	LINC02154
	GABRG3												1514	IGHV1-2
	AC024451.1												1515	POTEH
	KLHL30-AS1												1516	CALML5
	ZFP57												1517	AC083906.3
	SNTG2-AS1												1518	AC129502.1
	AC004637.1												1519	KRT37
	IGKV5-2												1520	C5orf64
	AC078820.2												1521	SLC25A48
	AC136428.1												1522	AL049712.1
	RFX6												1523	SLC34A2
	AC015722.2												1524	IGKV3OR2-268
	IGHV2-70D												1525	AL121987.1
	PADI3												1526	RETN
	AC008878.3												1527	SAA2-SAA4
	CCDC175												1528	IGKV1D-43
	TLX1NB												1529	IGKV1-17
	AL121578.2												1530	AF127577.2
	G6PC2												1531	IGKJ5
	AC011294.1												1532	KRT41P
	NDUFB4P6												1533	AC018816.2
	KRTAP2-3												1534	Z82246.1
	SVOP												1535	KIAA0087
	PRTN3												1536	AC034206.1
	FOXL2NB												1537	IGKV1OR2-6
	KRT223P												1538	IGKV2-24
	CEACAM16												1539	AC008619.1
	IGKV1D-17												1540	IGLV5-48
	IGKV1-13												1541	SERPINA5
	HS3ST4												1542	AC002064.2
	TFF1												1543	ATP1A2
	SCGN												1544	RNY1
	TMEM82												1545	CSMD3
	CLEC4GP1												1546	IGLV2-14
	LHX8												1547	WNT7A
	CSTL1												1548	RHOT1P2
	SIX3-AS1												1549	IGHV3-53
	CEACAM5												1550	IGHV3-62
	ABCC13												1551	AL049648.1
	AC025154.2												1552	TRBV5-5
	AC015909.3												1553	IGHV5-51
	LINC01234												1554	PPIAP45
	AP005121.1												1555	UNC13A
	PRAC2												1556	IGKV1OR22-1
	CACNG6												1557	ROBO2
	CCK												1558	PSMA8
	TATDN2P3												1559	IGHV1-14
	CYP2A7P2												1560	AL136296.1
	AC093326.1												1561	RN7SL674P
	INSYN1-AS1												1562	IGLV3-10
	AC023509.5												1563	AP000439.1
	SILC1												1564	C16orf92
	MED15P4												1565	GRIN2B
	LINC01856												1566	RPL31P44
	LGI1												1567	CLEC6A
	AC009227.1												1568	LINC01563
	AP001172.1												1569	PXDNL
	RNVU1-7												1570	GH1
	AL136982.3												1571	B3GNT3
	AC044784.1												1572	IGHV3-33
	SULT1C2P1												1573	IGKV2-29
	AC100826.1												1574	RPL7AP26
	LINC02306												1575	P3H2-AS1
	ACTG1P22												1576	KRT23
	AC016825.1												1577	TRBJ2-3
	ARHGAP36												1578	IGHV1-67
	SYCP1												1579	IGLL3P
	CDK5R2												1580	AL356417.1
	SLC6A10P												1581	TRBJ2-7
	RNU6-813P												1582	LRP2
	GPR26												1583	ASIC2
	AC073365.1												1584	LINC01727
	CST5												1585	IGKV6-21
	NXPH1												1586	LINC00513
	UPK1B												1587	KCNH6
	Z82214.2												1588	GPR87
	LINC00052												1589	CYP2A7
	DLK1												1590	IGHV4-28
	NDST4												1591	CD1B
	SIRLNT												1592	PRMT8
													1593	TLR8-AS1
													1594	AC007673.1
													1595	IGHV3-21
													1596	IGKV1-39
													1597	AC037198.2
													1598	ENPP7P11
													1599	IGKV1OR2-108
													1600	LINC00028
													1601	SNORA20
													1602	IGLJ1
													1603	IGHV1OR21-1
													1604	AZU1
													1605	AC246787.2
													1606	AC022929.2
													1607	RERG-AS1
													1608	VNN3
													1609	PACERR
													1610	MYOG
													1611	IGLV4-60
													1612	IGLV4-3
													1613	SORCS1
													1614	AL356311.1
													1615	SYT13
													1616	FGF10-AS1
													1617	AGR2
													1618	NBPF6
													1619	AL390294.1
													1620	BEND4
													1621	AC124067.3
													1622	NTS
													1623	TRBJ2-2P
													1624	ABCC8
													1625	LINC02132
													1626	ERN2
													1627	AF127577.6
													1628	LINGO2
													1629	NELL1
													1630	EPGN
													1631	LINC01781
													1632	SNX18P13
													1633	IGKV2-30
													1634	CHCHD3P1
													1635	IGKV3D-20
													1636	AC004522.3
													1637	PAX1
													1638	ANKRD30B
													1639	MAEL
													1640	AC239800.2
													1641	FOLR3
													1642	AC034105.1
													1643	FCRL1
													1644	IFNG
													1645	ASB15
													1646	MKX
													1647	C4BPA
													1648	RPS16P2
													1649	HEPACAM2
													1650	AL135902.2
													1651	MPPED1
													1652	IGHV1OR16-1
													1653	IGKV2-28
													1654	EEF1DP5
													1655	ATP13A5
													1656	PRAMENP
													1657	IGKV6D-21
													1658	LINC01085
													1659	IGHV3-71
													1660	NHLH2
													1661	AL031770.1
													1662	AL512631.1
													1663	KRTDAP
													1664	AC103563.3
													1665	IGKV1-27
													1666	LINC02594
													1667	AL353803.2
													1668	IGHV3OR16-13
													1669	NLRP8
													1670	SYNPR-AS1
													1671	ARHGAP42P2
													1672	RIMS4
													1673	ATP4A
													1674	CHRNB2
													1675	AC115989.1
													1676	AL049836.1
													1677	IGLV8-61
													1678	AC135068.2
													1679	GRPR
													1680	IGKV2D-28
													1681	IGHV1-17
													1682	SLC8A2
													1683	IGHV1-24
													1684	IGLV1-36
													1685	VWC2
													1686	INSM1
													1687	GJB4
													1688	AL136987.1
													1689	RNU4-2
													1690	MIR133A1HG
													1691	AL354861.2
													1692	IGKV2-26
													1693	PPBP
													1694	ITGB5-AS1
													1695	MIR4526
													1696	FOXC2-AS1
													1697	CPHL1P
													1698	HSD17B2
													1699	AC012363.3
													1700	PHF21B
													1701	IGHV2-26
													1702	CYP2B6
													1703	TCEAL2
													1704	BRDT
													1705	DMBT1
													1706	IGKV1OR22-5
													1707	IGLV3-27
													1708	ACTL6B
													1709	KRT17P2
													1710	IGKV1D-33
													1711	AC078993.1
													1712	AC046158.3
													1713	AC124303.2
													1714	AC142381.1
													1715	KIR3DL1
													1716	KRT17P6
													1717	IGLV1-41
													1718	LINC01768
													1719	AC125603.2
													1720	ANKRD30BP1
													1721	WFDC13
													1722	IGLV3-16
													1723	SLITRK6
													1724	IGHV3-22
													1725	IGKV1D-13
													1726	AF233439.1
													1727	AC021517.1
													1728	IGHV3OR16-6
													1729	AL161668.4
													1730	IGHV4-4
													1731	IGHV3-19
													1732	AP000654.1
													1733	CLVS2
													1734	C18orf15
													1735	IGKV7-3
													1736	CLEC4C
													1737	LIPK
													1738	MYPN
													1739	AL158066.1
													1740	SPINK4
													1741	UGT2B15
													1742	ADGRF1
													1743	TPPP2
													1744	CYP2B7P
													1745	RN7SL359P
													1746	IGHV3OR16-8
													1747	UMOD
													1748	SERPINB10
													1749	NDP
													1750	AC134879.2
													1751	IGKV1-12
													1752	AC026495.1
													1753	BEX1
													1754	AC005183.1
													1755	KLF2P2
													1756	KRT17P3
													1757	IGKV1OR2-11
													1758	PRDX3P4
													1759	IGSF1
													1760	PPP1R1B
													1761	IZUMO1R
													1762	IGHV1-58
													1763	HAR1B
													1764	IGKV1D-16
													1765	AC108206.2
													1766	AC092801.1
													1767	IGHV3OR16-15
													1768	AC103563.1
													1769	IGKV2D-40
													1770	SLC7A4
													1771	AC027018.1
													1772	AL132708.1
													1773	MLIP-IT1
													1774	IGLV2-28
													1775	AC006058.4
													1776	IGHV3OR16-11
													1777	AL021395.1
													1778	RMST
													1779	AC107031.1
													1780	CGA
													1781	IGLV5-37
													1782	EPS8L3
													1783	AC025470.2
													1784	AL136146.1
													1785	CLRN1
													1786	SNORA63C
													1787	LRTM2
													1788	RNU4-1
													1789	IGHV3-42
													1790	IGHV3OR16-10
													1791	SLC5A7
													1792	MUCL1
													1793	AC024451.1
													1794	KLHL30-AS1
													1795	ZFP57
													1796	IGKV5-2
													1797	AC136428.1
													1798	RFX6
													1799	AC015722.2
													1800	IGHV2-70D
													1801	AC008878.3
													1802	AL121578.2
													1803	AC011294.1
													1804	NDUFB4P6
													1805	KRTAP2-3
													1806	SVOP
													1807	PRTN3
													1808	CEACAM16
													1809	IGKV1D-17
													1810	IGKV1-13
													1811	HS3ST4
													1812	SCGN
													1813	TMEM82
													1814	CLEC4GP1
													1815	LHX8
													1816	CSTL1
													1817	CEACAM5
													1818	ABCC13
													1819	AC015909.3
													1820	PRAC2
													1821	CACNG6
													1822	CCK
													1823	AC093326.1
													1824	INSYN1-AS1
													1825	AC023509.5
													1826	SILC1
													1827	MED15P4
													1828	LGI1
													1829	AC009227.1
													1830	RNVU1-7
													1831	AL136982.3
													1832	AC044784.1
													1833	SULT1C2P1
													1834	AC100826.1
													1835	LINC02306
													1836	ACTG1P22
													1837	AC016825.1
													1838	ARHGAP36
													1839	SYCP1
													1840	RNU6-813P
													1841	GPR26
													1842	AC073365.1
													1843	NXPH1
													1844	LINC00052
													1845	NDST4
													1846	SIRLNT
													1847	PPM1E
													1848	SNORD17
													1849	KRT1
													1850	SCG3
													1851	KCNH2
													1852	HAS1
													1853	APLP1
													1854	SYN1
													1855	FGF16
													1856	KCNK3
													1857	AP003469.2
													1858	H4C3
													1859	ATP1A3
													1860	RPS20P22
													1861	SCRT1
													1862	SNORA2C
													1863	PLA2G2A
													1864	ELAVL3
													1865	AF178030.1
													1866	RN7SL3
													1867	ELFN2
													1868	RTBDN
													1869	AC004801.5
													1870	RIMS2
													1871	AC007494.2
													1872	IP6K3
													1873	DES
													1874	SNORA28
													1875	EIF4BP5
													1876	RN7SL396P
													1877	NRXN1
													1878	RN7SL752P
													1879	NAT16
													1880	PI15
													1881	CLSTN2-AS1
													1882	TEX19
													1883	EEF1A1P32
													1884	SRRM4
													1885	AC011195.1
													1886	C14orf180
													1887	SYT5
													1888	SMIM32
													1889	BRINP2
													1890	H2BC3
													1891	LEP
													1892	HMGN2P38
													1893	AC002398.2
													1894	VWC2L
													1895	AC007496.1
													1896	AL020995.1
													1897	NRSN1
													1898	RNU5A-1
													1899	OSTCP8
													1900	HIGD1AP16
													1901	AL121759.1
													1902	DIAPH1-AS1
													1903	AC011632.1
													1904	KLK3
													1905	AC074367.1
													1906	SLITRK1
													1907	AC125603.1
													1908	AC100788.1
													1909	ANKRD18B
													1910	AL355075.4
													1911	UNC5D
													1912	GATA4
													1913	PRSS1
													1914	KLK11
													1915	AC012213.1
													1916	DCD

## Sheet: lasso_select_genes
	lasso_select_genes
1	FABP7
2	LPO
3	ACTL8
4	L1CAM
5	MIA
6	LINC01234
7	KRT8P41
8	SNORC
9	S100B
10	LRP1B
11	AL032819.2
12	TBR1
13	CDHR4
14	SPPL2C
15	MIMT1
16	SMPD4P1
17	MALRD1
18	LINC01508
19	TFF1
20	CWH43
21	GABRQ
22	LINC00668
23	UPK1B
24	TNNI2
25	LINC01235
26	SYT8
27	LINC01871
28	FOXQ1
29	IGKC
30	MINDY4B
31	SPATA46
32	IGKV3-20
33	IGLV2-8
34	FYB2
35	IGHV1-2
36	IGHV1-14
37	CGA
38	KCNK3
39	SMIM32
